# Supplementary material for: Prophage-Mediated Disruption of Genetic Competence in Staphylococcus pseudintermedius
Source: mSystems. 2020 Feb 18;5(1):e00684-19. doi: 10.1128/mSystems.00684-19 (PMC7029219; doi:10.1128/mSystems.00684-19)
Supplement: TABLE S1 [file mSystems.00684-19-st001.xlsx]

## Sheet: Table_S1
Sample_name	Strain	Database	Isolation_source	Country_origin	Year_collected	NCBI accession	Reference	PMID
Abcess	18-B27335 (Abscess)	This study	K9 abscess	USA	05-14-2018	SAMN12703585	This study	This study
B24733	18-B24733	This study	K9 abdominal swab	USA	04-05-2018	SAMN12703586	This study	This study
H45776	18-H45776A	This study	K9 lesion	USA	05-14-2018	SAMN12703587	This study	This study
K10_E8	14-39020	This study	K9 skin swab	USA	08-22-2014	SAMN12703588	This study	This study
K10_G9	14-B13747	This study	K9 sx swab	USA	10–02-2014	SAMN12703589	This study	This study
K13_D9	15-3070	This study	K9 wound	USA	03-14-2015	SAMN12703590	This study	This study
K13_E2	15-B18384	This study	K9 wound	USA	02-25-2015	SAMN12703591	This study	This study
K13_E3	15-31914	This study	K9 skin swab	USA	02-27-2015	SAMN12703592	This study	This study
K13_E9	15-3089	This study	K9 lick granuloma	USA	02-15-2015	SAMN12703593	This study	This study
K14_B3	15-36710	This study	K9 skin	USA	07-31-2015	SAMN12703594	This study	This study
K14_E8	15-38732	This study	K9 skin wound	USA	10-02-2015	SAMN12703595	This study	This study
K14_F8	15-B28539	This study	K9 sx swab	USA	11-20-2015	SAMN12703596	This study	This study
K14_F9	15-B28096	This study	K9 sx swab	USA	11-07-2015	SAMN12703597	This study	This study
K14_G7	15-B26562	This study	K9 wound	USA	09-28-2015	SAMN12703598	This study	This study
K14_H5	15-3353	This study	K9 skin	USA	10-01-2015	SAMN12703599	This study	This study
K14_H9	15-40292	This study	K9 skin	USA	11-20-2015	SAMN12703600	This study	This study
K15_A5	15-B29911	This study	K9 amputation site	USA	12-21-2015	SAMN12703601	This study	This study
K15_F2	16-B20641	This study	K9 abscess swab	USA	01-21-2016	SAMN12703602	This study	This study
K15_G6	16-31143	This study	K9 skin swab	USA	02-10-2016	SAMN12703603	This study	This study
K16_B2	16-31387	This study	K9 skin swab	USA	02-18-2016	SAMN12703604	This study	This study
K16_D2	16-B22169	This study	K9 paw	USA	02-27-2016	SAMN12703605	This study	This study
K16_E9	16-31973	This study	K9 wound	USA	03-09-2016	SAMN12703606	This study	This study
K17_A4	16-33807	This study	K9 abscess	USA	05-05-2016	SAMN12703607	This study	This study
K17_A6	16-B25196	This study	K9 tail wound	USA	05-05-2016	SAMN12703608	This study	This study
K17_E3	16-34638	This study	K9 skin swab	USA	05-27-2016	SAMN12703609	This study	This study
K19_H5	17-31212	This study	K9 wound	USA	02-06-2017	SAMN12703610	This study	This study
K20_A4	17-B22336	This study	K9 abscess	USA	02-24-2017	SAMN12703611	This study	This study
K20_B4	17-31831	This study	K9 lesion	USA	02-23-2017	SAMN12703612	This study	This study
K21_F6	17-B24281	This study	K9 TPLO	USA	04-06-2017	SAMN12703613	This study	This study
K21_G1	17-23129	This study	K9 drain tract	USA	04-28-2017	SAMN12703614	This study	This study
K21_G6	17-34192	This study	K9 wound	USA	04-26-2017	SAMN12703615	This study	This study
K21_H1	17-34405	This study	K9 skin swab	USA	04-30-2017	SAMN12703616	This study	This study
K3_H7	12-41269	This study	K9 wound	USA	07-31-2012	SAMN12703617	This study	This study
K4_D5	12-45328	This study	K9 skin	USA	10-31-2012	SAMN12703618	This study	This study
K4_E2	12-4975*	This study	K9 skin	USA	11-07-2012	SAMN12703619	This study	This study
K6_G8	13-43410	This study	K9 skin swab	USA	09-12-2013	SAMN12703620	This study	This study
K7_G9	13-46333	This study	K9 TPLO	USA	11-26-2013	SAMN12703621	This study	This study
K8_C4	14-43376	This study	K9 abscess	USA	01-01-2015	SAMN12703622	This study	This study
K8_C6	14-43408	This study	K9 incision swab	USA	01-01-2015	SAMN12703623	This study	This study
K9_G4	14-35974	This study	K9 TPLO	USA	05-20-2014	SAMN12703624	This study	This study
Lesion	18-H45776B	This study	K9 lesion	USA	05-14-2018	SAMN12703625	This study	This study
TA30846	18-30846	This study	K9 skin swab	USA	01-24-2018	SAMN12703627	This study	This study
TA33072	18-33072	This study	K9 skin swab	USA	03-19-2018	SAMN12703628	This study	This study
TA33717	18-33717	This study	K9 drain tract	USA	04-03-2018	SAMN12703629	This study	This study
TA33914	18-33914	This study	K9 skin swab	USA	04-06-2018	SAMN12703630	This study	This study
TA33972	17-33972	This study	K9 skin	USA	04-20-2017	SAMN12703631	This study	This study
TA34618	18-34618	This study	K9 skin swab	USA	04-22-2018	SAMN12703632	This study	This study
TA34619	18-34619	This study	K9 skin swab	USA	04-23-2018	SAMN12703633	This study	This study
TA35753	18-35753	This study	K9 skin swab	USA	05-19-2018	SAMN12703626	This study	This study
TA48227	18-H48227	This study	K9 surgical site	USA	07-13-2018	SAMN12703634	This study	This study
SRR8092757	41415	SRA	dog	France	2015	SRR8092757	Bergot et al 2018	30619143
SRR8092758	33587	SRA	dog	France	2013	SRR8092758	Bergot et al 2018	30619143
SRR8092759	45665	SRA	dog	France	2017	SRR8092759	Bergot et al 2018	30619143
SRR8092760	44812	SRA	dog	France	2016	SRR8092760	Bergot et al 2018	30619143
SRR8092761	44407	SRA	dog	France	2016	SRR8092761	Bergot et al 2018	30619143
SRR8092762	42203	SRA	dog	France	2015	SRR8092762	Bergot et al 2018	30619143
SRR8092763	35686	SRA	dog	France	2013	SRR8092763	Bergot et al 2018	30619143
SRR8092764	35681	SRA	dog	France	2013	SRR8092764	Bergot et al 2018	30619143
SRR8092765	32980	SRA	dog	France	2012	SRR8092765	Bergot et al 2018	30619143
SRR8092766	32959	SRA	dog	France	2012	SRR8092766	Bergot et al 2018	30619143
SRR8092767	44194	SRA	dog	France	2016	SRR8092767	Bergot et al 2018	30619143
SRR8092768	44212	SRA	dog	France	2016	SRR8092768	Bergot et al 2018	30619143
SRR8092769	44396	SRA	dog	France	2016	SRR8092769	Bergot et al 2018	30619143
SRR8092770	42001	SRA	dog	France	2015	SRR8092770	Bergot et al 2018	30619143
SRR8092771	41989	SRA	dog	France	2015	SRR8092771	Bergot et al 2018	30619143
SRR8092772	42779	SRA	dog	France	2015	SRR8092772	Bergot et al 2018	30619143
SRR8092773	42749	SRA	dog	France	2015	SRR8092773	Bergot et al 2018	30619143
SRR8092774	44395	SRA	dog	France	2016	SRR8092774	Bergot et al 2018	30619143
SRR8092775	42843	SRA	dog	France	2016	SRR8092775	Bergot et al 2018	30619143
SRR8092776	44666	SRA	dog	France	2016	SRR8092776	Bergot et al 2018	30619143
SRR8092777	44440	SRA	dog	France	2016	SRR8092777	Bergot et al 2018	30619143
SRR8092778	43000	SRA	dog	France	2016	SRR8092778	Bergot et al 2018	30619143
SRR8092779	42780	SRA	dog	France	2015	SRR8092779	Bergot et al 2018	30619143
MQMO	SL/066	RefSeq	Dog skin/groin/ear	Asia (Sri Lanka)	March-2014	MQMO00000000	Duim et al 2018	29291997
MQMP	SL/076	RefSeq	Dog skin/groin/ear	Asia (Sri Lanka)	March-2014	MQMP00000000	Duim et al 2018	29291997
MQNB	SL/085	RefSeq	Dog skin/groin/ear	Asia (Sri Lanka)	March-2014	MQNB00000000	Duim et al 2018	29291997
MQNC	SL/094	RefSeq	Dog skin/groin/ear	Asia (Sri Lanka)	March-2014	MQNC00000000	Duim et al 2018	29291997
MQND	SL/114	RefSeq	Dog skin/groin/ear	Asia (Sri Lanka)	March-2014	MQND00000000	Duim et al 2018	29291997
MQNE	SL/152	RefSeq	Dog skin/groin/ear	Asia (Sri Lanka)	March-2014	MQNE00000000	Duim et al 2018	29291997
MQNF	SL/154	RefSeq	Dog skin/groin/ear	Asia (Sri Lanka)	March-2014	MQNF00000000	Duim et al 2018	29291997
MQNG	SL/164	RefSeq	Dog skin/groin/ear	Asia (Sri Lanka)	March-2014	MQNG00000000	Duim et al 2018	29291997
PATRIC1	283734	PATRIC	dog	USA	2007-2016	283734	Little et al 2019	30918056
PATRIC10	283734	PATRIC	dog	USA	2007-2016	283734	Little et al 2019	30918056
PATRIC100	283734	PATRIC	dog	USA	2007-2016	283734	Little et al 2019	30918056
PATRIC101	283734	PATRIC	dog	USA	2007-2016	283734	Little et al 2019	30918056
PATRIC102	283734	PATRIC	dog	USA	2007-2016	283734	Little et al 2019	30918056
PATRIC103	283734	PATRIC	dog	USA	2007-2016	283734	Little et al 2019	30918056
PATRIC104	283734	PATRIC	dog	USA	2007-2016	283734	Little et al 2019	30918056
PATRIC106	283734	PATRIC	dog	USA	2007-2016	283734	Little et al 2019	30918056
PATRIC107	283734	PATRIC	dog	USA	2007-2016	283734	Little et al 2019	30918056
PATRIC108	283734	PATRIC	dog	USA	2007-2016	283734	Little et al 2019	30918056
PATRIC109	283734	PATRIC	dog	USA	2007-2016	283734	Little et al 2019	30918056
PATRIC11	283734	PATRIC	dog	USA	2007-2016	283734	Little et al 2019	30918056
PATRIC110	283734	PATRIC	dog	USA	2007-2016	283734	Little et al 2019	30918056
PATRIC111	283734	PATRIC	dog	USA	2007-2016	283734	Little et al 2019	30918056
PATRIC112	283734	PATRIC	dog	USA	2007-2016	283734	Little et al 2019	30918056
PATRIC113	283734	PATRIC	dog	USA	2007-2016	283734	Little et al 2019	30918056
PATRIC114	283734	PATRIC	dog	USA	2007-2016	283734	Little et al 2019	30918056
PATRIC115	283734	PATRIC	dog	USA	2007-2016	283734	Little et al 2019	30918056
PATRIC116	283734	PATRIC	dog	USA	2007-2016	283734	Little et al 2019	30918056
PATRIC117	283734	PATRIC	dog	USA	2007-2016	283734	Little et al 2019	30918056
PATRIC118	283734	PATRIC	dog	USA	2007-2016	283734	Little et al 2019	30918056
PATRIC119	283734	PATRIC	dog	USA	2007-2016	283734	Little et al 2019	30918056
PATRIC12	283734	PATRIC	dog	USA	2007-2016	283734	Little et al 2019	30918056
PATRIC120	283734	PATRIC	dog	USA	2007-2016	283734	Little et al 2019	30918056
PATRIC121	283734	PATRIC	dog	USA	2007-2016	283734	Little et al 2019	30918056
PATRIC122	283734	PATRIC	dog	USA	2007-2016	283734	Little et al 2019	30918056
PATRIC123	283734	PATRIC	dog	USA	2007-2016	283734	Little et al 2019	30918056
PATRIC125	283734	PATRIC	dog	USA	2007-2016	283734	Little et al 2019	30918056
PATRIC127	283734	PATRIC	dog	USA	2007-2016	283734	Little et al 2019	30918056
PATRIC128	283734	PATRIC	dog	USA	2007-2016	283734	Little et al 2019	30918056
PATRIC129	283734	PATRIC	dog	USA	2007-2016	283734	Little et al 2019	30918056
PATRIC13	283734	PATRIC	dog	USA	2007-2016	283734	Little et al 2019	30918056
PATRIC130	283734	PATRIC	dog	USA	2007-2016	283734	Little et al 2019	30918056
PATRIC131	283734	PATRIC	dog	USA	2007-2016	283734	Little et al 2019	30918056
PATRIC132	283734	PATRIC	dog	USA	2007-2016	283734	Little et al 2019	30918056
PATRIC133	283734	PATRIC	dog	USA	2007-2016	283734	Little et al 2019	30918056
PATRIC134	283734	PATRIC	dog	USA	2007-2016	283734	Little et al 2019	30918056
PATRIC135	283734	PATRIC	dog	USA	2007-2016	283734	Little et al 2019	30918056
PATRIC136	283734	PATRIC	dog	USA	2007-2016	283734	Little et al 2019	30918056
PATRIC138	283734	PATRIC	dog	USA	2007-2016	283734	Little et al 2019	30918056
PATRIC139	283734	PATRIC	dog	USA	2007-2016	283734	Little et al 2019	30918056
PATRIC14	283734	PATRIC	dog	USA	2007-2016	283734	Little et al 2019	30918056
PATRIC141	283734	PATRIC	dog	USA	2007-2016	283734	Little et al 2019	30918056
PATRIC142	283734	PATRIC	dog	USA	2007-2016	283734	Little et al 2019	30918056
PATRIC143	283734	PATRIC	dog	USA	2007-2016	283734	Little et al 2019	30918056
PATRIC144	283734	PATRIC	dog	USA	2007-2016	283734	Little et al 2019	30918056
PATRIC146	283734	PATRIC	dog	USA	2007-2016	283734	Little et al 2019	30918056
PATRIC147	283734	PATRIC	dog	USA	2007-2016	283734	Little et al 2019	30918056
PATRIC148	283734	PATRIC	dog	USA	2007-2016	283734	Little et al 2019	30918056
PATRIC15	283734	PATRIC	dog	USA	2007-2016	283734	Little et al 2019	30918056
PATRIC16	283734	PATRIC	dog	USA	2007-2016	283734	Little et al 2019	30918056
PATRIC17	283734	PATRIC	dog	USA	2007-2016	283734	Little et al 2019	30918056
PATRIC18	283734	PATRIC	dog	USA	2007-2016	283734	Little et al 2019	30918056
PATRIC19	283734	PATRIC	dog	USA	2007-2016	283734	Little et al 2019	30918056
PATRIC2	283734	PATRIC	dog	USA	2007-2016	283734	Little et al 2019	30918056
PATRIC20	283734	PATRIC	dog	USA	2007-2016	283734	Little et al 2019	30918056
PATRIC21	283734	PATRIC	dog	USA	2007-2016	283734	Little et al 2019	30918056
PATRIC22	283734	PATRIC	dog	USA	2007-2016	283734	Little et al 2019	30918056
PATRIC23	283734	PATRIC	dog	USA	2007-2016	283734	Little et al 2019	30918056
PATRIC24	283734	PATRIC	dog	USA	2007-2016	283734	Little et al 2019	30918056
PATRIC25	283734	PATRIC	dog	USA	2007-2016	283734	Little et al 2019	30918056
PATRIC26	283734	PATRIC	dog	USA	2007-2016	283734	Little et al 2019	30918056
PATRIC28	283734	PATRIC	dog	USA	2007-2016	283734	Little et al 2019	30918056
PATRIC29	283734	PATRIC	dog	USA	2007-2016	283734	Little et al 2019	30918056
PATRIC3	283734	PATRIC	dog	USA	2007-2016	283734	Little et al 2019	30918056
PATRIC30	283734	PATRIC	dog	USA	2007-2016	283734	Little et al 2019	30918056
PATRIC31	283734	PATRIC	dog	USA	2007-2016	283734	Little et al 2019	30918056
PATRIC32	283734	PATRIC	dog	USA	2007-2016	283734	Little et al 2019	30918056
PATRIC33	283734	PATRIC	dog	USA	2007-2016	283734	Little et al 2019	30918056
PATRIC34	283734	PATRIC	dog	USA	2007-2016	283734	Little et al 2019	30918056
PATRIC35	283734	PATRIC	dog	USA	2007-2016	283734	Little et al 2019	30918056
PATRIC36	283734	PATRIC	dog	USA	2007-2016	283734	Little et al 2019	30918056
PATRIC37	283734	PATRIC	dog	USA	2007-2016	283734	Little et al 2019	30918056
PATRIC38	283734	PATRIC	dog	USA	2007-2016	283734	Little et al 2019	30918056
PATRIC39	283734	PATRIC	dog	USA	2007-2016	283734	Little et al 2019	30918056
PATRIC4	283734	PATRIC	dog	USA	2007-2016	283734	Little et al 2019	30918056
PATRIC40	283734	PATRIC	dog	USA	2007-2016	283734	Little et al 2019	30918056
PATRIC41	283734	PATRIC	dog	USA	2007-2016	283734	Little et al 2019	30918056
PATRIC42	283734	PATRIC	dog	USA	2007-2016	283734	Little et al 2019	30918056
PATRIC43	283734	PATRIC	dog	USA	2007-2016	283734	Little et al 2019	30918056
PATRIC45	283734	PATRIC	dog	USA	2007-2016	283734	Little et al 2019	30918056
PATRIC46	283734	PATRIC	dog	USA	2007-2016	283734	Little et al 2019	30918056
PATRIC47	283734	PATRIC	dog	USA	2007-2016	283734	Little et al 2019	30918056
PATRIC48	283734	PATRIC	dog	USA	2007-2016	283734	Little et al 2019	30918056
PATRIC49	283734	PATRIC	dog	USA	2007-2016	283734	Little et al 2019	30918056
PATRIC5	283734	PATRIC	dog	USA	2007-2016	283734	Little et al 2019	30918056
PATRIC50	283734	PATRIC	dog	USA	2007-2016	283734	Little et al 2019	30918056
PATRIC51	283734	PATRIC	dog	USA	2007-2016	283734	Little et al 2019	30918056
PATRIC52	283734	PATRIC	dog	USA	2007-2016	283734	Little et al 2019	30918056
PATRIC53	283734	PATRIC	dog	USA	2007-2016	283734	Little et al 2019	30918056
PATRIC54	283734	PATRIC	dog	USA	2007-2016	283734	Little et al 2019	30918056
PATRIC55	283734	PATRIC	dog	USA	2007-2016	283734	Little et al 2019	30918056
PATRIC56	283734	PATRIC	dog	USA	2007-2016	283734	Little et al 2019	30918056
PATRIC57	283734	PATRIC	dog	USA	2007-2016	283734	Little et al 2019	30918056
PATRIC58	283734	PATRIC	dog	USA	2007-2016	283734	Little et al 2019	30918056
PATRIC59	283734	PATRIC	dog	USA	2007-2016	283734	Little et al 2019	30918056
PATRIC6	283734	PATRIC	dog	USA	2007-2016	283734	Little et al 2019	30918056
PATRIC60	283734	PATRIC	dog	USA	2007-2016	283734	Little et al 2019	30918056
PATRIC61	283734	PATRIC	dog	USA	2007-2016	283734	Little et al 2019	30918056
PATRIC63	283734	PATRIC	dog	USA	2007-2016	283734	Little et al 2019	30918056
PATRIC64	283734	PATRIC	dog	USA	2007-2016	283734	Little et al 2019	30918056
PATRIC65	283734	PATRIC	dog	USA	2007-2016	283734	Little et al 2019	30918056
PATRIC66	283734	PATRIC	dog	USA	2007-2016	283734	Little et al 2019	30918056
PATRIC67	283734	PATRIC	dog	USA	2007-2016	283734	Little et al 2019	30918056
PATRIC68	283734	PATRIC	dog	USA	2007-2016	283734	Little et al 2019	30918056
PATRIC7	283734	PATRIC	dog	USA	2007-2016	283734	Little et al 2019	30918056
PATRIC70	283734	PATRIC	dog	USA	2007-2016	283734	Little et al 2019	30918056
PATRIC71	283734	PATRIC	dog	USA	2007-2016	283734	Little et al 2019	30918056
PATRIC72	283734	PATRIC	dog	USA	2007-2016	283734	Little et al 2019	30918056
PATRIC73	283734	PATRIC	dog	USA	2007-2016	283734	Little et al 2019	30918056
PATRIC74	283734	PATRIC	dog	USA	2007-2016	283734	Little et al 2019	30918056
PATRIC75	283734	PATRIC	dog	USA	2007-2016	283734	Little et al 2019	30918056
PATRIC76	283734	PATRIC	dog	USA	2007-2016	283734	Little et al 2019	30918056
PATRIC77	283734	PATRIC	dog	USA	2007-2016	283734	Little et al 2019	30918056
PATRIC78	283734	PATRIC	dog	USA	2007-2016	283734	Little et al 2019	30918056
PATRIC79	283734	PATRIC	dog	USA	2007-2016	283734	Little et al 2019	30918056
PATRIC8	283734	PATRIC	dog	USA	2007-2016	283734	Little et al 2019	30918056
PATRIC80	283734	PATRIC	dog	USA	2007-2016	283734	Little et al 2019	30918056
PATRIC81	283734	PATRIC	dog	USA	2007-2016	283734	Little et al 2019	30918056
PATRIC82	283734	PATRIC	dog	USA	2007-2016	283734	Little et al 2019	30918056
PATRIC83	283734	PATRIC	dog	USA	2007-2016	283734	Little et al 2019	30918056
PATRIC84	283734	PATRIC	dog	USA	2007-2016	283734	Little et al 2019	30918056
PATRIC85	283734	PATRIC	dog	USA	2007-2016	283734	Little et al 2019	30918056
PATRIC86	283734	PATRIC	dog	USA	2007-2016	283734	Little et al 2019	30918056
PATRIC87	283734	PATRIC	dog	USA	2007-2016	283734	Little et al 2019	30918056
PATRIC88	283734	PATRIC	dog	USA	2007-2016	283734	Little et al 2019	30918056
PATRIC89	283734	PATRIC	dog	USA	2007-2016	283734	Little et al 2019	30918056
PATRIC9	283734	PATRIC	dog	USA	2007-2016	283734	Little et al 2019	30918056
PATRIC90	283734	PATRIC	dog	USA	2007-2016	283734	Little et al 2019	30918056
PATRIC91	283734	PATRIC	dog	USA	2007-2016	283734	Little et al 2019	30918056
PATRIC92	283734	PATRIC	dog	USA	2007-2016	283734	Little et al 2019	30918056
PATRIC93	283734	PATRIC	dog	USA	2007-2016	283734	Little et al 2019	30918056
PATRIC94	283734	PATRIC	dog	USA	2007-2016	283734	Little et al 2019	30918056
PATRIC95	283734	PATRIC	dog	USA	2007-2016	283734	Little et al 2019	30918056
PATRIC96	283734	PATRIC	dog	USA	2007-2016	283734	Little et al 2019	30918056
PATRIC98	283734	PATRIC	dog	USA	2007-2016	283734	Little et al 2019	30918056
PATRIC99	283734	PATRIC	dog	USA	2007-2016	283734	Little et al 2019	30918056
ERR144810	1726	SRA	Dog ear	Europe (UK)	2007	ERR144810	McCarthy et al 2015	25527273
ERR144839	BNG1	SRA	Dog skin	Europe (UK)	2011	ERR144839	McCarthy et al 2015	25527273
ERR144842	69876	SRA	Dog ear	Europe (UK)	2012	ERR144842	McCarthy et al 2015	25527273
ERR144844	HH15	SRA	Dog skin	Europe (Germany)	2012	ERR144844	McCarthy et al 2015	25527273
ERR175868	23929	SRA	Dog skin	Europe (Ireland)	2008	ERR175868	McCarthy et al 2015	25527273
ERR294366	GL119A	SRA	Dog skin	Europe (Germany)	2012	ERR294366	McCarthy et al 2015	25527273
ERR294367	GL151A	SRA	Dog wound	Europe (Germany)	2012	ERR294367	McCarthy et al 2015	25527273
QHIA	SP132a	RefSeq	Dog	New Zealand	2017	QHIA00000000	Nisa S et al 2019	30718644
QHIB	SP131a	RefSeq	Dog	New Zealand	2017	QHIB00000000	Nisa S et al 2019	30718644
QHIC	SP130a	RefSeq	Dog	New Zealand	2016	QHIC00000000	Nisa S et al 2019	30718644
QHID	SP129a	RefSeq	Dog	New Zealand	2016	QHID00000000	Nisa S et al 2019	30718644
QHIE	SP128a	RefSeq	Dog	New Zealand	2017	QHIE00000000	Nisa S et al 2019	30718644
QHIF	SP127a	RefSeq	Dog	New Zealand	2016	QHIF00000000	Nisa S et al 2019	30718644
QHIG	SP126a	RefSeq	Dog	New Zealand	2016	QHIG00000000	Nisa S et al 2019	30718644
QHIH	SP111a	RefSeq	Dog	New Zealand	2016	QHIH00000000	Nisa S et al 2019	30718644
QHII	SP106a	RefSeq	Dog	New Zealand	2016	QHII00000000	Nisa S et al 2019	30718644
QHIJ	SP105a	RefSeq	Dog	New Zealand	2016	QHIJ00000000	Nisa S et al 2019	30718644
QHIK	SP103a	RefSeq	Dog	New Zealand	2016	QHIK00000000	Nisa S et al 2019	30718644
QHIL	SP102a	RefSeq	Dog	New Zealand	2016	QHIL00000000	Nisa S et al 2019	30718644
QHIM	SP101a	RefSeq	Dog	New Zealand	2016	QHIM00000000	Nisa S et al 2019	30718644
QHIN	SP87a	RefSeq	Dog	New Zealand	2016	QHIN00000000	Nisa S et al 2019	30718644
QHIO	SP86a	RefSeq	Dog	New Zealand	2016	QHIO00000000	Nisa S et al 2019	30718644
QHIP	SP85a	RefSeq	Dog	New Zealand	2016	QHIP00000000	Nisa S et al 2019	30718644
QHIQ	SP84a	RefSeq	Dog	New Zealand	2016	QHIQ00000000	Nisa S et al 2019	30718644
QHIR	SP83a	RefSeq	Dog	New Zealand	2016	QHIR00000000	Nisa S et al 2019	30718644
QHIS	SP53a	RefSeq	Dog	New Zealand	2016	QHIS00000000	Nisa S et al 2019	30718644
QHIT	SP35a	RefSeq	Dog	New Zealand	2015	QHIT00000000	Nisa S et al 2019	30718644
QHIU	SP34a	RefSeq	Dog	New Zealand	2014	QHIU00000000	Nisa S et al 2019	30718644
QHIV	SP33a	RefSeq	Dog	New Zealand	2015	QHIV00000000	Nisa S et al 2019	30718644
QHIW	SP32b	RefSeq	Dog	New Zealand	2015	QHIW00000000	Nisa S et al 2019	30718644
QHIX	SP31a	RefSeq	Dog	New Zealand	2016	QHIX00000000	Nisa S et al 2019	30718644
QHIY	SP30a	RefSeq	Dog	New Zealand	2015	QHIY00000000	Nisa S et al 2019	30718644
QHIZ	SP29a	RefSeq	Dog	New Zealand	2015	QHIZ00000000	Nisa S et al 2019	30718644
QHJA	SP28a	RefSeq	Dog	New Zealand	2014	QHJA00000000	Nisa S et al 2019	30718644
QHJB	SP27a	RefSeq	Dog	New Zealand	2015	QHJB00000000	Nisa S et al 2019	30718644
QHJC	SP18a	RefSeq	Dog	New Zealand	2016	QHJC00000000	Nisa S et al 2019	30718644
PHHV	200	RefSeq	Dog skin swab	USA	2011	PHHV00000000	Shah et al 2018	29650582
PHHW	335	RefSeq	Leg edema	USA	2012	PHHW00000000	Shah et al 2018	29650582
PHHX	473	RefSeq	Thoracic fluid	USA	2013	PHHX00000000	Shah et al 2018	29650582
PHHY	742	RefSeq	Nasal swab	USA	2015	PHHY00000000	Shah et al 2018	29650582
PHHZ	738	RefSeq	Clippers	USA	2015	PHHZ00000000	Shah et al 2018	29650582
PHIA	684	RefSeq	Surgical plate (or wound)	USA	2015	PHIA00000000	Shah et al 2018	29650582
PHIB	651	RefSeq	Clippers	USA	2015	PHIB00000000	Shah et al 2018	29650582
PHIC	586	RefSeq	Urine	USA	2017	PHIC00000000	Shah et al 2018	29650582
PHID	476	RefSeq	Thoracic fluid (aspirate)	USA	2013	PHID00000000	Shah et al 2018	29650582
PRDP	1019	RefSeq	Canine abscess fluid	USA	2017	PRDP00000000	Shah et al 2018	29650582
PRDQ	424	RefSeq	Canine wound swab	USA	2012	PRDQ00000000	Shah et al 2018	29650582
PRDR	980	RefSeq	Clippers Instrument	USA	2017	PRDR00000000	Shah et al 2018	29650582
PEOH	208071704702-1	RefSeq	Canine (swab): Pyoderma	Europe (The Netherlands)	2008-07-17	PEOH00000000	Verstappen et al 2017; Wegener et al 2018	28859126; 30322524
PEOI	208071804401-1	RefSeq	Canine (swab): Pyoderma	Europe (The Netherlands)	2008-07-18	PEOI00000000	Verstappen et al 2017; Wegener et al 2018	28859126; 30322524
PEOJ	208072207201-1	RefSeq	Canine (swab): Otitis	Europe (The Netherlands)	2008-07-22	PEOJ00000000	Verstappen et al 2017; Wegener et al 2018	28859126; 30322524
PEOK	208073001801-1	RefSeq	Canine (swab): Pyoderma	Europe (The Netherlands)	2008-07-30	PEOK00000000	Verstappen et al 2017; Wegener et al 2018	28859126; 30322524
PEOL	208081905001-1	RefSeq	Canine (swab): Otitis	Europe (The Netherlands)	2008-08-19	PEOL00000000	Verstappen et al 2017; Wegener et al 2018	28859126; 30322524
PEOM	208082101701-1	RefSeq	Canine (swab): Otitis	Europe (The Netherlands)	2008-08-21	PEOM00000000	Verstappen et al 2017; Wegener et al 2018	28859126; 30322524
PEON	208082803802-1	RefSeq	Canine (swab):Wound	Europe (The Netherlands)	2008-08-28	PEON00000000	Verstappen et al 2017; Wegener et al 2018	28859126; 30322524
PEOO	208090205001-1	RefSeq	Canine (swab): Pyoderma	Europe (The Netherlands)	2008-09-02	PEOO00000000	Verstappen et al 2017; Wegener et al 2018	28859126; 30322524
PEOP	208090903101-3	RefSeq	Canine (swab): Otitis	Europe (The Netherlands)	2008-09-09	PEOP00000000	Verstappen et al 2017; Wegener et al 2018	28859126; 30322524
PEOQ	208112602301-1	RefSeq	Canine (swab): Otitis	Europe (The Netherlands)	2008-11-26	PEOQ00000000	Verstappen et al 2017; Wegener et al 2018	28859126; 30322524
PEOR	209011202701-2	RefSeq	Canine (swab):Wound	Europe (The Netherlands)	2009-09-12	PEOR00000000	Verstappen et al 2017; Wegener et al 2018	28859126; 30322524
PEOS	209011300901-1	RefSeq	Canine (swab): Otitis	Europe (The Netherlands)	2009-01-13	PEOS00000000	Verstappen et al 2017; Wegener et al 2018	28859126; 30322524
PEOT	209013002001-1	RefSeq	Canine (swab): Pyoderma	Europe (The Netherlands)	2009-01-30	PEOT00000000	Verstappen et al 2017; Wegener et al 2018	28859126; 30322524
PEOU	209020401401-1	RefSeq	Canine (swab):Wound	Europe (The Netherlands)	2009-02-04	PEOU00000000	Verstappen et al 2017; Wegener et al 2018	28859126; 30322524
PEOV	209022503501-1	RefSeq	Canine (swab): Otitis	Europe (The Netherlands)	2009-02-25	PEOV00000000	Verstappen et al 2017; Wegener et al 2018	28859126; 30322524
PEOW	209031201604-5	RefSeq	Canine (swab): Otitis	Europe (The Netherlands)	2009-03-12	PEOW00000000	Verstappen et al 2017; Wegener et al 2018	28859126; 30322524
PEOX	209032500801-3	RefSeq	Canine (swab): Otitis	Europe (The Netherlands)	2009-02-25	PEOX00000000	Verstappen et al 2017; Wegener et al 2018	28859126; 30322524
PEOY	209040302601-1	RefSeq	Canine (swab):Wound	Europe (The Netherlands)	2009-04-03	PEOY00000000	Verstappen et al 2017; Wegener et al 2018	28859126; 30322524
PEOZ	209042702101-1	RefSeq	Canine (swab): Pyoderma	Europe (The Netherlands)	2009-04-27	PEOZ00000000	Verstappen et al 2017; Wegener et al 2018	28859126; 30322524
PEPA	209052604401-1	RefSeq	Canine (swab): Pyoderma	Europe (The Netherlands)	2009-05-26	PEPA00000000	Verstappen et al 2017; Wegener et al 2018	28859126; 30322524
PEPB	209080503802-1	RefSeq	Canine (swab): Pyoderma	Europe (The Netherlands)	2009-08-05	PEPB00000000	Verstappen et al 2017; Wegener et al 2018	28859126; 30322524
PEPC	209100702102-1	RefSeq	Canine (swab): Otitis	Europe (The Netherlands)	2009-10-07	PEPC00000000	Verstappen et al 2017; Wegener et al 2018	28859126; 30322524
PEPD	209113002401-1	RefSeq	Canine (swab):Wound	Europe (The Netherlands)	2009-11-30	PEPD00000000	Verstappen et al 2017; Wegener et al 2018	28859126; 30322524
PEPE	210050305001-1	RefSeq	Canine (swab): Otitis	Europe (The Netherlands)	2010-05-03	PEPE00000000	Verstappen et al 2017; Wegener et al 2018	28859126; 30322524
PEPF	210062301601-1	RefSeq	Canine (swab): Pyoderma	Europe (The Netherlands)	2010-06-23	PEPF00000000	Verstappen et al 2017; Wegener et al 2018	28859126; 30322524
PEPG	210081303901-1	RefSeq	Canine (swab):Wound	Europe (The Netherlands)	2010-08-13	PEPG00000000	Verstappen et al 2017; Wegener et al 2018	28859126; 30322524
PEPH	210083003701-1	RefSeq	Canine (swab): Pyoderma	Europe (The Netherlands)	2010-08-30	PEPH00000000	Verstappen et al 2017; Wegener et al 2018	28859126; 30322524
PEPI	210101902302-1	RefSeq	Canine (swab): Otitis	Europe (The Netherlands)	2010-10-19	PEPI00000000	Verstappen et al 2017; Wegener et al 2018	28859126; 30322524
PEPJ	210102003501-1	RefSeq	Canine (swab): Pyoderma	Europe (The Netherlands)	2010-10-20	PEPJ00000000	Verstappen et al 2017; Wegener et al 2018	28859126; 30322524
PEPK	211012802302-1	RefSeq	Canine (swab): Otitis	Europe (The Netherlands)	2011-01-28	PEPK00000000	Verstappen et al 2017; Wegener et al 2018	28859126; 30322524
PEPL	211041505801-1	RefSeq	Canine (swab): Pyoderma	Europe (The Netherlands)	2011-04-15	PEPL00000000	Verstappen et al 2017; Wegener et al 2018	28859126; 30322524
PEPM	211083101901-1	RefSeq	Canine (swab): Otitis	Europe (The Netherlands)	2011-08-31	PEPM00000000	Verstappen et al 2017; Wegener et al 2018	28859126; 30322524
PEPN	212030604001-1	RefSeq	Canine (swab):Wound	Europe (The Netherlands)	2012-03-06	PEPN00000000	Verstappen et al 2017; Wegener et al 2018	28859126; 30322524
PEPO	212030802401-1	RefSeq	Canine (swab): Pyoderma	Europe (The Netherlands)	2012-03-08	PEPO00000000	Verstappen et al 2017; Wegener et al 2018	28859126; 30322524
PEPP	212042703101-1	RefSeq	Canine (swab): Pyoderma	Europe (The Netherlands)	2012-04-27	PEPP00000000	Verstappen et al 2017; Wegener et al 2018	28859126; 30322524
PEPQ	212061102701-1	RefSeq	Canine (swab): Pyoderma	Europe (The Netherlands)	2012-06-11	PEPQ00000000	Verstappen et al 2017; Wegener et al 2018	28859126; 30322524
PEPR	212112902001-1	RefSeq	Canine (swab):Wound	Europe (The Netherlands)	2012-11-29	PEPR00000000	Verstappen et al 2017; Wegener et al 2018	28859126; 30322524
PEPS	212122401201-1	RefSeq	Canine (swab): Pyoderma	Europe (The Netherlands)	2012-12-24	PEPS00000000	Verstappen et al 2017; Wegener et al 2018	28859126; 30322524
PEPT	213010701401-1	RefSeq	Canine (swab): Pyoderma	Europe (The Netherlands)	2013-01-07	PEPT00000000	Verstappen et al 2017; Wegener et al 2018	28859126; 30322524
PEPU	213012202401-1	RefSeq	Canine (swab): Pyoderma	Europe (The Netherlands)	2013-01-22	PEPU00000000	Verstappen et al 2017; Wegener et al 2018	28859126; 30322524
PEPV	213012301501-1	RefSeq	Canine (swab):Wound	Europe (The Netherlands)	2013-01-23	PEPV00000000	Verstappen et al 2017; Wegener et al 2018	28859126; 30322524
PEPW	213021206001-3	RefSeq	Canine (swab): Respiratory	Europe (The Netherlands)	2013-02-12	PEPW00000000	Verstappen et al 2017; Wegener et al 2018	28859126; 30322524
PEPX	213032704301-1	RefSeq	Canine (swab): Otitis	Europe (The Netherlands)	2013-03-07	PEPX00000000	Verstappen et al 2017; Wegener et al 2018	28859126; 30322524
PEPY	213041503101-1	RefSeq	Canine (swab): Otitis	Europe (The Netherlands)	2013-04-15	PEPY00000000	Verstappen et al 2017; Wegener et al 2018	28859126; 30322524
PEPZ	213062502301-1	RefSeq	Canine (swab): Pyoderma	Europe (The Netherlands)	2013-06-25	PEPZ00000000	Verstappen et al 2017; Wegener et al 2018	28859126; 30322524
PEQA	213092504301-1	RefSeq	Canine (swab):Wound	Europe (The Netherlands)	2013-09-25	PEQA00000000	Verstappen et al 2017; Wegener et al 2018	28859126; 30322524
PEQB	213101103401-1	RefSeq	Canine (swab): Pyoderma	Europe (The Netherlands)	2013-10-11	PEQB00000000	Verstappen et al 2017; Wegener et al 2018	28859126; 30322524
PEQC	213101701201-2	RefSeq	Canine (swab):Wound	Europe (The Netherlands)	2013-10-17	PEQC00000000	Verstappen et al 2017; Wegener et al 2018	28859126; 30322524
PEQD	213121103601-1	RefSeq	Canine (swab):Wound	Europe (The Netherlands)	2013-11-12	PEQD00000000	Verstappen et al 2017; Wegener et al 2018	28859126; 30322524
PEQE	213123104301-4	RefSeq	Canine (swab): Otitis	Europe (The Netherlands)	2013-12-31	PEQE00000000	Verstappen et al 2017; Wegener et al 2018	28859126; 30322524
ERR758366	SVA_MRSP_25130	SRA	dog	Europe (Sweden)		ERR758366	Windahl et al 2016	27259821
ERR758380	SVA_MRSP_25131	SRA	dog	Europe (Sweden)		ERR758380	Windahl et al 2016	27259821
ERR758381	SVA_MRSP_25136	SRA	dog	Europe (Sweden)		ERR758381	Windahl et al 2016	27259821
ERR758382	SVA_MRSP_32123	SRA	dog	Europe (Sweden)		ERR758382	Windahl et al 2016	27259821
ERR758383	SVA_MRSP_32569	SRA	dog	Europe (Sweden)		ERR758383	Windahl et al 2016	27259821
ERR758384	SVA_MRSP_33004	SRA	dog	Europe (Sweden)		ERR758384	Windahl et al 2016	27259821
ERR758385	SVA_MRSP_33008	SRA	dog	Europe (Sweden)		ERR758385	Windahl et al 2016	27259821
ERR758386	SVA_MRSP_45655	SRA	dog	Europe (Sweden)		ERR758386	Windahl et al 2016	27259821
ERR758387	SVA_MRSP_AB525	SRA	dog	Europe (Sweden)		ERR758387	Windahl et al 2016	27259821
ERR758388	SVA_MRSP_AB557	SRA	dog	Europe (Sweden)		ERR758388	Windahl et al 2016	27259821
ERR758389	SVA_MRSP_AB559	SRA	dog	Europe (Sweden)		ERR758389	Windahl et al 2016	27259821
ERR758390	SVA_MRSP_AB560	SRA	dog	Europe (Sweden)		ERR758390	Windahl et al 2016	27259821
ERR758391	SVA_MRSP_AB567	SRA	dog	Europe (Sweden)		ERR758391	Windahl et al 2016	27259821
ERR758392	SVA_MRSP_AB587	SRA	dog	Europe (Sweden)		ERR758392	Windahl et al 2016	27259821
ERR758393	SVA_MRSP_AB588	SRA	dog	Europe (Sweden)		ERR758393	Windahl et al 2016	27259821
ERR758394	SVA_MRSP_AB616	SRA	dog	Europe (Sweden)		ERR758394	Windahl et al 2016	27259821
ERR758395	SVA_MRSP_AB617	SRA	dog	Europe (Sweden)		ERR758395	Windahl et al 2016	27259821
ERR758396	SVA_MRSP_AB619	SRA	dog	Europe (Sweden)		ERR758396	Windahl et al 2016	27259821
ERR758397	SVA_MRSP_AB626	SRA	dog	Europe (Sweden)		ERR758397	Windahl et al 2016	27259821
ERR758398	SVA_MRSP_AB728	SRA	dog	Europe (Sweden)		ERR758398	Windahl et al 2016	27259821
ERR758399	SVA_MRSP_AB731	SRA	dog	Europe (Sweden)		ERR758399	Windahl et al 2016	27259821
ERR758400	SVA_MRSP_AB743	SRA	dog	Europe (Sweden)		ERR758400	Windahl et al 2016	27259821
ERR758401	SVA_MRSP_AB766	SRA	dog	Europe (Sweden)		ERR758401	Windahl et al 2016	27259821
ERR758402	SVA_MRSP_AB769	SRA	dog	Europe (Sweden)		ERR758402	Windahl et al 2016	27259821
ERR758403	SVA_MRSP_AB789	SRA	dog	Europe (Sweden)		ERR758403	Windahl et al 2016	27259821
QQPJ	ST496-6	RefSeq	Nares	Australia	2017	QQPJ00000000	Worthing et al 2018b	30173756
QQPM	ST64-4	RefSeq	Oral cavity	Australia	2017	QQPM00000000	Worthing et al 2018b	30173756
QQPN	ST64-5	RefSeq	Nares	Australia	2017	QQPN00000000	Worthing et al 2018b	30173756
QQPO	ST64-6	RefSeq	Oral cavity	Australia	2017	QQPO00000000	Worthing et al 2018b	30173756
AP019372	SP79	RefSeq	Canis lupus familiaris	Japan	NA	AP019372	Azam et al, Completed genome	Azam et al, Completed genome
CP032682	G3C4	RefSeq	Canis lupus familiaris	Spain	2018	CP032682	Vines et al, Completed genome	Vines et al, Completed genome
CP035740	53_88	RefSeq	Homo sapiens	USA	2015	CP035740	Little et al, Completed genome	Little et al, Completed genome
CP035741	53_60	RefSeq	Homo sapiens	USA	2015	CP035741	Little et al, Completed genome	Little et al, Completed genome
CP035742	51_92	RefSeq	Canis lupus	USA	2014	CP035742	Little et al, Completed genome	Little et al, Completed genome
CP035743	49_44	RefSeq	Canis lupus	USA	2014	CP035743	Little et al, Completed genome	Little et al, Completed genome
QGOX	VTH737	RefSeq		USA	2015	QGOX00000000	Jones et al, Unpublished	Jones et al, Unpublished
QGPK	MAD401	RefSeq	canine	USA	2008	QGPK00000000	Jones et al, Unpublished	Jones et al, Unpublished
QGPO	MAD568	RefSeq	canine	Grenada	2017	QGPO00000000	Jones et al, Unpublished	Jones et al, Unpublished
RJQH	ME4692	RefSeq		USA	2017	RJQH00000000	Jones et al, Unpublished	Jones et al, Unpublished
RJRN	MAD627	RefSeq	canine	Australia	2007	RJRN00000000	Jones et al, Unpublished	Jones et al, Unpublished
SEZW	53_63	RefSeq	Homo sapiens	USA	2015	SEZW00000000	Little et al, Unpublished	Little et al, Unpublished
SEZX	53_58	RefSeq	Homo sapiens	USA	2015	SEZX00000000	Little et al, Unpublished	Little et al, Unpublished
SEZY	50_21	RefSeq	Canis lupus	USA	2014	SEZY00000000	Little et al, Unpublished	Little et al, Unpublished
SEZZ	46_57	RefSeq	Canis lupus	USA	2013	SEZZ00000000	Little et al, Unpublished	Little et al, Unpublished
MLGE	LMG 22219	RefSeq	Feline lung tissue	Europe (Belgium)	1999	MLGE00000000	Abouelkhair et al 2017	28209834
PJUQ	114N	RefSeq	Healthy dog nasal swab	Africa (Botswana)	2015	PJUQ00000000	Abouelkhair et al 2018	29519848
PJUR	113N	RefSeq	Healthy dog nasal swab	Africa (Botswana)	2015	PJUR00000000	Abouelkhair et al 2018	29519848
NC_017568	ED99	RefSeq	Canine pyoderma	Europe (UK)	1999	NC_017568	Ben Zakour et al 2011	21398539
NC_014925	HKU10-03	RefSeq	Canine pyoderma	Asia (Hong Kong)	NA	NC_014925	Tse et al 2011	21278300
CP015626	63228	RefSeq	Canine infection	USA	2006	CP015626	Riley et al 2016	27795289
CP016072	NA45 (UWMNA45)	RefSeq	Canine infection (urine)	USA	2008	CP016072	Riley et al 2016	27795289
CP016073	81661 (20081661)	RefSeq	Canine infection	USA	2008	CP016073	Riley et al 2016	27795289
ANOI	E140	RefSeq	Human (Canine bite wound infection)	Europe (Denmark)	2009	ANOI00000000	Moodley et al., 2013	23516230
JTKP	9841998-1	RefSeq	Cat skin	Europe (Denmark)	1998	JTKP00000000	de Vries et al 2016	27199912
JTKQ	9841787-1	RefSeq	Dog skin	Europe (Denmark)	1998	JTKQ00000000	de Vries et al 2016	27199912
