# Supplementary material for: Prophage-Mediated Disruption of Genetic Competence in Staphylococcus pseudintermedius
Source: mSystems. 2020 Feb 18;5(1):e00684-19. doi: 10.1128/mSystems.00684-19 (PMC7029219; doi:10.1128/mSystems.00684-19)
Supplement: TABLE S2 [file mSystems.00684-19-st002.xlsx]

## Sheet: Table-S2
Sample_name	Country_origin	FQ	(Bla)blaZ	(Bla)mecA	(AGly)Aac6-Aph2	(AGly)Ant6-Ia	(AGly)Aph3-III	(AGly)Sat4A	(MLS)ErmB	(MLS)LinA	(Phe)Cat-pC221	(Tet)TetM	(Tet)TetK	(Tmt)DfrG	agrD I	agrD II	agrD III	agrD IV	MLST	CRISPR/Cas-TypeIIIA
PATRIC142	USA	grlA	bla	bla	AGly	AGly	AGly	AGly	MLS			tet		dfrG				agr	0	0
PATRIC138	USA	gyrA+grlA	bla	bla	AGly	AGly	AGly	AGly	MLS	MLS		tet	tet	dfrG				agr	17	1
NC_017568	Europe	wild	bla			AGly	AGly	AGly	MLS			tet					agr		25	0
K21_F6	USA	gyrA+grlA	bla	bla	AGly	AGly	AGly	AGly	MLS		cat	tet				agr			45	0
K21_H1	USA	gyrA+grlA	bla	bla	AGly	AGly	AGly	AGly	MLS		cat	tet				agr			45	0
MQMP	Asia	gyrA+grlA	bla	bla	AGly	AGly	AGly	AGly	MLS		cat	tet		dfrG			agr		45	0
MQNB	Asia	gyrA+grlA	bla	bla	AGly	AGly	AGly	AGly	MLS		cat	tet		dfrG			agr		45	0
MQNC	Asia	gyrA+grlA	bla	bla	AGly	AGly	AGly	AGly	MLS		cat	tet		dfrG			agr		45	0
MQND	Asia	gyrA+grlA	bla	bla	AGly	AGly	AGly	AGly	MLS		cat	tet		dfrG			agr		45	0
PATRIC98	USA	gyrA+grlA	bla	bla	AGly	AGly	AGly	AGly				tet	tet	dfrG			agr		45	0
PEOJ	Europe	gyrA+grlA	bla	bla	AGly	AGly	AGly	AGly	MLS		cat	tet		dfrG			agr		45	0
PEOS	Europe	gyrA+grlA	bla	bla	AGly	AGly	AGly	AGly	MLS		cat	tet		dfrG			agr		45	0
PEOT	Europe	gyrA+grlA	bla	bla	AGly	AGly	AGly	AGly	MLS		cat	tet		dfrG			agr		45	0
PEPC	Europe	gyrA+grlA	bla	bla	AGly	AGly	AGly	AGly	MLS		cat	tet		dfrG			agr		45	0
PEPE	Europe	gyrA+grlA	bla	bla	AGly	AGly	AGly	AGly	MLS		cat	tet		dfrG			agr		45	0
PEPW	Europe	gyrA+grlA	bla	bla	AGly	AGly	AGly	AGly	MLS		cat			dfrG			agr		45	0
PEQE	Europe	gyrA+grlA	bla	bla	AGly	AGly	AGly	AGly	MLS		cat	tet		dfrG			agr		45	0
PHHY	USA	gyrA+grlA	bla	bla	AGly	AGly	AGly	AGly	MLS		cat	tet				agr			45	0
PHHZ	USA	gyrA+grlA	bla	bla	AGly	AGly	AGly	AGly	MLS		cat	tet				agr			45	0
PRDR	USA	gyrA+grlA	bla	bla	AGly	AGly	AGly	AGly	MLS		cat	tet				agr			45	0
QGOX	USA	gyrA+grlA	bla	bla	AGly	AGly	AGly	AGly	MLS		cat	tet				agr			45	0
K15_F2	USA	wild	bla	bla	AGly							tet				agr			64	0
K4_D5	USA	wild	bla	bla	AGly											agr			64	0
K4_E2	USA	grlA	bla	bla	AGly					MLS		tet				agr			64	0
PATRIC144	USA	gyrA+grlA	bla	bla	AGly	AGly	AGly	AGly	MLS					dfrG		agr			64	0
PATRIC48	USA	wild	bla	bla	AGly							tet				agr			64	0
PATRIC54	USA	wild	bla	bla	AGly							tet	tet			agr			64	0
PATRIC8	USA	wild	bla	bla	AGly					MLS		tet				agr			64	0
PHHV	USA	grlA	bla	bla	AGly	AGly	AGly	AGly	MLS					dfrG		agr			64	0
QHIL	NewZealand	wild	bla	bla	AGly											agr			64	0
QHJC	NewZealand	wild	bla	bla	AGly											agr			64	0
QQPM	Australia	wild	bla	bla	AGly											agr			64	0
QQPN	Australia	wild	bla	bla	AGly											agr			64	0
QQPO	Australia	wild	bla	bla	AGly											agr			64	0
CP015626	USA	gyrA+grlA	bla	bla	AGly	AGly	AGly	AGly	MLS	MLS		tet						agr	68	1
ERR175868	Europe	gyrA+grlA	bla	bla	AGly	AGly	AGly	AGly	MLS	MLS		tet		dfrG				agr	68	1
PATRIC133	USA	gyrA+grlA	bla	bla	AGly	AGly	AGly	AGly	MLS	MLS		tet		dfrG				agr	68	1
PATRIC19	USA	gyrA+grlA	bla	bla	AGly	AGly	AGly	AGly	MLS	MLS		tet		dfrG				agr	68	1
PATRIC21	USA	gyrA+grlA	bla	bla	AGly	AGly	AGly	AGly	MLS	MLS		tet		dfrG				agr	68	1
PATRIC22	USA	gyrA+grlA	bla	bla	AGly	AGly	AGly	AGly	MLS	MLS		tet	tet	dfrG				agr	68	1
PATRIC30	USA	gyrA+grlA	bla	bla	AGly	AGly	AGly	AGly	MLS	MLS		tet		dfrG				agr	68	1
PATRIC36	USA	gyrA+grlA	bla	bla	AGly	AGly	AGly	AGly	MLS			tet		dfrG				agr	68	1
PATRIC38	USA	gyrA+grlA	bla	bla	AGly	AGly	AGly	AGly	MLS	MLS		tet		dfrG				agr	68	1
PATRIC4	USA	gyrA+grlA	bla	bla	AGly	AGly	AGly	AGly	MLS	MLS		tet		dfrG				agr	68	1
PATRIC5	USA	gyrA+grlA	bla	bla	AGly	AGly	AGly	AGly	MLS	MLS		tet	tet	dfrG				agr	68	1
PATRIC50	USA	gyrA+grlA	bla	bla	AGly	AGly	AGly	AGly	MLS	MLS		tet		dfrG				agr	68	1
PATRIC71	USA	gyrA+grlA	bla	bla	AGly	AGly	AGly	AGly	MLS			tet		dfrG				agr	68	1
PATRIC78	USA	gyrA+grlA	bla	bla	AGly	AGly	AGly	AGly	MLS			tet		dfrG				agr	68	1
PATRIC86	USA	gyrA+grlA	bla	bla	AGly	AGly	AGly	AGly	MLS	MLS	cat	tet	tet	dfrG				agr	68	1
QGPK	USA	gyrA+grlA	bla	bla	AGly	AGly	AGly	AGly	MLS	MLS		tet		dfrG				agr	68	1
ANOI	Europe	gyrA+grlA	bla	bla	AGly	AGly	AGly	AGly	MLS								agr		71	0
B24733	USA	gyrA+grlA	bla	bla	AGly	AGly	AGly	AGly	MLS					dfrG			agr		71	0
CP016073	USA	gyrA+grlA	bla	bla	AGly	AGly	AGly	AGly	MLS								agr		71	0
CP032682	Europe	gyrA+grlA	bla	bla	AGly	AGly	AGly	AGly	MLS					dfrG			agr		71	0
ERR144842	Europe	gyrA+grlA	bla	bla	AGly	AGly	AGly	AGly	MLS					dfrG			agr		71	0
ERR144844	Europe	gyrA+grlA	bla	bla	AGly	AGly	AGly	AGly	MLS		cat		tet	dfrG			agr		71	0
ERR294366	Europe	gyrA+grlA	bla	bla	AGly	AGly	AGly	AGly	MLS					dfrG			agr		71	0
ERR294367	Europe	gyrA+grlA	bla	bla	AGly	AGly	AGly	AGly	MLS				tet	dfrG			agr		71	0
ERR758366	Europe	gyrA+grlA	bla	bla	AGly	AGly	AGly	AGly	MLS					dfrG			agr		71	0
ERR758380	Europe	gyrA+grlA		bla	AGly	AGly	AGly	AGly	MLS					dfrG			agr		71	0
ERR758381	Europe	gyrA+grlA	bla	bla	AGly	AGly	AGly	AGly	MLS					dfrG			agr		71	0
ERR758382	Europe	gyrA+grlA	bla	bla	AGly	AGly	AGly	AGly	MLS					dfrG			agr		71	0
ERR758383	Europe	gyrA+grlA	bla	bla	AGly	AGly	AGly	AGly	MLS		cat			dfrG			agr		71	0
ERR758384	Europe	gyrA+grlA	bla	bla	AGly	AGly	AGly	AGly	MLS					dfrG			agr		71	0
ERR758385	Europe	gyrA+grlA	bla	bla	AGly	AGly	AGly	AGly	MLS					dfrG			agr		71	0
ERR758386	Europe	gyrA+grlA	bla	bla	AGly	AGly	AGly	AGly	MLS					dfrG			agr		71	0
ERR758387	Europe	gyrA+grlA	bla	bla	AGly	AGly	AGly	AGly	MLS					dfrG			agr		71	0
ERR758388	Europe	gyrA+grlA	bla	bla	AGly	AGly	AGly	AGly	MLS					dfrG			agr		71	0
ERR758389	Europe	gyrA+grlA	bla	bla	AGly	AGly	AGly	AGly	MLS					dfrG			agr		71	0
ERR758390	Europe	gyrA+grlA	bla	bla	AGly	AGly	AGly	AGly	MLS					dfrG			agr		71	0
ERR758391	Europe	gyrA+grlA	bla	bla	AGly	AGly	AGly	AGly	MLS					dfrG			agr		71	0
ERR758392	Europe	gyrA+grlA	bla	bla	AGly	AGly	AGly	AGly						dfrG			agr		71	0
ERR758393	Europe	gyrA+grlA	bla	bla	AGly	AGly	AGly	AGly	MLS					dfrG			agr		71	0
ERR758394	Europe	gyrA+grlA	bla	bla	AGly	AGly	AGly	AGly	MLS					dfrG			agr		71	0
ERR758395	Europe	gyrA+grlA	bla	bla	AGly	AGly	AGly	AGly	MLS					dfrG			agr		71	0
ERR758396	Europe	gyrA+grlA	bla	bla	AGly	AGly	AGly	AGly	MLS					dfrG			agr		71	0
ERR758397	Europe	gyrA+grlA	bla	bla	AGly	AGly	AGly	AGly	MLS					dfrG			agr		71	0
ERR758398	Europe	gyrA+grlA		bla	AGly	AGly	AGly	AGly	MLS		cat			dfrG			agr		71	0
ERR758399	Europe	gyrA+grlA	bla	bla	AGly	AGly	AGly	AGly	MLS		cat			dfrG			agr		71	0
ERR758400	Europe	gyrA+grlA	bla	bla	AGly	AGly	AGly	AGly	MLS					dfrG			agr		71	0
ERR758401	Europe	gyrA+grlA	bla	bla	AGly	AGly	AGly	AGly	MLS		cat			dfrG			agr		71	0
ERR758402	Europe	gyrA+grlA	bla	bla	AGly	AGly	AGly	AGly	MLS		cat			dfrG			agr		71	0
ERR758403	Europe	gyrA+grlA	bla	bla	AGly	AGly	AGly	AGly	MLS					dfrG			agr		71	0
K10_G9	USA	gyrA+grlA	bla	bla	AGly	AGly	AGly	AGly	MLS					dfrG			agr		71	0
K14_F9	USA	gyrA+grlA	bla	bla	AGly	AGly	AGly	AGly	MLS					dfrG			agr		71	0
K14_G7	USA	gyrA+grlA	bla	bla	AGly	AGly	AGly	AGly	MLS					dfrG			agr		71	0
K15_A5	USA	gyrA+grlA	bla	bla	AGly	AGly	AGly	AGly	MLS					dfrG			agr		71	0
K7_G9	USA	gyrA+grlA	bla	bla	AGly	AGly	AGly	AGly	MLS					dfrG			agr		71	0
PATRIC121	USA	gyrA+grlA	bla	bla	AGly				MLS	MLS			tet	dfrG			agr		71	0
PATRIC139	USA	gyrA+grlA	bla	bla	AGly	AGly	AGly	AGly	MLS					dfrG			agr		71	0
PATRIC23	USA	gyrA+grlA	bla	bla	AGly	AGly	AGly	AGly	MLS				tet	dfrG			agr		71	0
PATRIC24	USA	gyrA+grlA	bla	bla	AGly				MLS	MLS			tet	dfrG			agr		71	0
PATRIC42	USA	gyrA+grlA	bla	bla	AGly				MLS				tet	dfrG			agr		71	0
PATRIC9	USA	gyrA+grlA	bla	bla	AGly	AGly	AGly	AGly	MLS					dfrG			agr		71	0
PEOH	Europe	gyrA+grlA	bla	bla	AGly	AGly	AGly	AGly	MLS		cat			dfrG			agr		71	0
PEOI	Europe	gyrA+grlA	bla	bla	AGly	AGly	AGly	AGly	MLS		cat		tet	dfrG			agr		71	0
PEOK	Europe	gyrA+grlA	bla	bla	AGly	AGly	AGly	AGly	MLS					dfrG			agr		71	0
PEOL	Europe	gyrA+grlA	bla	bla	AGly	AGly	AGly	AGly	MLS					dfrG			agr		71	0
PEON	Europe	gyrA+grlA	bla	bla	AGly	AGly	AGly	AGly	MLS				tet	dfrG			agr		71	0
PEOP	Europe	gyrA+grlA	bla	bla	AGly						cat						agr		71	0
PEOQ	Europe	gyrA+grlA	bla	bla	AGly						cat		tet	dfrG			agr		71	0
PEOR	Europe	gyrA+grlA	bla	bla	AGly	AGly	AGly	AGly	MLS		cat			dfrG			agr		71	0
PEOU	Europe	gyrA+grlA	bla	bla	AGly	AGly	AGly	AGly	MLS					dfrG			agr		71	0
PEOV	Europe	gyrA+grlA	bla	bla	AGly	AGly	AGly	AGly	MLS				tet	dfrG			agr		71	0
PEOW	Europe	gyrA+grlA	bla	bla	AGly	AGly	AGly	AGly	MLS		cat		tet	dfrG			agr		71	0
PEOX	Europe	gyrA+grlA	bla	bla	AGly	AGly	AGly	AGly			cat		tet	dfrG			agr		71	0
PEOY	Europe	gyrA+grlA	bla	bla	AGly	AGly	AGly	AGly					tet	dfrG			agr		71	0
PEOZ	Europe	gyrA+grlA	bla	bla	AGly	AGly	AGly	AGly	MLS		cat		tet	dfrG			agr		71	0
PEPA	Europe	gyrA+grlA	bla	bla	AGly	AGly	AGly	AGly	MLS				tet	dfrG			agr		71	0
PEPF	Europe	gyrA+grlA	bla	bla	AGly												agr		71	0
PEPK	Europe	gyrA+grlA	bla	bla		AGly	AGly	AGly	MLS		cat			dfrG			agr		71	0
PEPL	Europe	gyrA+grlA	bla	bla	AGly						cat		tet				agr		71	0
PEPM	Europe	gyrA+grlA	bla	bla	AGly	AGly	AGly	AGly	MLS		cat			dfrG			agr		71	0
PEPP	Europe	gyrA+grlA	bla	bla	AGly	AGly	AGly	AGly	MLS					dfrG			agr		71	0
PEPT	Europe	gyrA+grlA	bla	bla	AGly	AGly	AGly	AGly	MLS				tet	dfrG			agr		71	0
PEQD	Europe	gyrA+grlA	bla	bla	AGly	AGly	AGly	AGly	MLS				tet	dfrG			agr		71	0
PHHW	USA	gyrA+grlA	bla	bla	AGly	AGly	AGly	AGly	MLS					dfrG			agr		71	0
PHHX	USA	gyrA+grlA	bla	bla	AGly	AGly	AGly	AGly	MLS					dfrG			agr		71	0
PHIB	USA	gyrA+grlA	bla	bla	AGly				MLS					dfrG			agr		71	0
PHIC	USA	gyrA+grlA	bla	bla	AGly	AGly	AGly	AGly	MLS					dfrG			agr		71	0
PHID	USA	gyrA+grlA	bla	bla	AGly	AGly	AGly	AGly	MLS					dfrG			agr		71	0
QHIB	NewZealand	gyrA+grlA	bla	bla	AGly	AGly	AGly	AGly						dfrG			agr		71	0
QHIE	NewZealand	gyrA+grlA	bla	bla	AGly	AGly	AGly	AGly			cat			dfrG			agr		71	0
QHII	NewZealand	gyrA+grlA	bla	bla	AGly	AGly	AGly	AGly	MLS		cat			dfrG			agr		71	0
QHIJ	NewZealand	gyrA+grlA	bla	bla	AGly	AGly	AGly	AGly	MLS		cat			dfrG			agr		71	0
QHIO	NewZealand	gyrA+grlA	bla	bla	AGly	AGly	AGly	AGly	MLS		cat			dfrG			agr		71	0
QHIP	NewZealand	gyrA+grlA	bla	bla	AGly	AGly	AGly	AGly	MLS		cat			dfrG			agr		71	0
QHIT	NewZealand	gyrA+grlA	bla	bla	AGly	AGly	AGly	AGly	MLS		cat			dfrG			agr		71	0
QHIV	NewZealand	gyrA+grlA	bla	bla	AGly	AGly	AGly	AGly	MLS		cat			dfrG			agr		71	0
QHIZ	NewZealand	gyrA+grlA	bla	bla	AGly	AGly	AGly	AGly	MLS		cat			dfrG			agr		71	0
QHJA	NewZealand	gyrA+grlA	bla	bla	AGly	AGly	AGly	AGly	MLS		cat			dfrG			agr		71	0
QHJB	NewZealand	gyrA+grlA	bla	bla	AGly	AGly	AGly	AGly	MLS		cat			dfrG			agr		71	0
SRR8092759	Europe	gyrA+grlA	bla	bla	AGly	AGly	AGly	AGly	MLS					dfrG			agr		71	0
SRR8092760	Europe	gyrA+grlA	bla	bla	AGly	AGly	AGly	AGly	MLS					dfrG			agr		71	0
SRR8092761	Europe	gyrA+grlA	bla	bla	AGly	AGly	AGly	AGly	MLS		cat		tet	dfrG			agr		71	0
SRR8092762	Europe	gyrA+grlA	bla	bla	AGly	AGly	AGly	AGly						dfrG			agr		71	0
SRR8092763	Europe	gyrA+grlA	bla	bla	AGly												agr		71	0
SRR8092764	Europe	gyrA+grlA	bla	bla	AGly	AGly	AGly	AGly	MLS					dfrG			agr		71	0
SRR8092765	Europe	gyrA+grlA	bla	bla	AGly	AGly	AGly	AGly	MLS				tet	dfrG			agr		71	0
SRR8092766	Europe	gyrA+grlA	bla	bla	AGly	AGly	AGly	AGly	MLS					dfrG			agr		71	0
CP016072	USA	wild	bla	bla		AGly	AGly	AGly							agr				84	0
PATRIC26	USA	wild	bla	bla		AGly	AGly	AGly	MLS				tet		agr				84	0
PATRIC52	USA	grlA	bla	bla	AGly	AGly	AGly	AGly	MLS	MLS			tet	dfrG	agr				84	0
PATRIC6	USA	wild	bla	bla		AGly	AGly	AGly	MLS			tet			agr				84	0
PATRIC7	USA	wild	bla	bla		AGly	AGly	AGly	MLS						agr				84	0
PHIA	USA	wild	bla	bla		AGly	AGly	AGly	MLS						agr				84	0
QHIH	NewZealand	wild	bla	bla					MLS			tet			agr				84	0
QHIN	NewZealand	wild	bla	bla					MLS			tet			agr				84	0
QHIR	NewZealand	wild	bla	bla								tet			agr				84	0
MQNF	Asia	gyrA+grlA	bla	bla	AGly	AGly	AGly	AGly	MLS		cat	tet		dfrG			agr		121	1
K13_E9	USA	gyrA+grlA	bla	bla	AGly	AGly	AGly	AGly	MLS			tet		dfrG				agr	150	1
K14_H5	USA	gyrA+grlA	bla	bla	AGly	AGly	AGly	AGly	MLS			tet		dfrG				agr	150	1
PATRIC32	USA	gyrA+grlA	bla	bla	AGly	AGly	AGly	AGly	MLS			tet		dfrG				agr	150	1
PATRIC35	USA	gyrA+grlA	bla	bla	AGly	AGly	AGly	AGly	MLS			tet		dfrG				agr	150	1
PATRIC58	USA	gyrA+grlA	bla	bla	AGly	AGly	AGly	AGly	MLS			tet		dfrG				agr	150	1
PATRIC100	USA	wild	bla		AGly							tet						agr	155	0
PATRIC141	USA	grlA	bla		AGly	AGly	AGly	AGly	MLS			tet		dfrG				agr	155	0
PATRIC146	USA	grlA	bla		AGly	AGly	AGly	AGly	MLS			tet		dfrG				agr	155	0
K16_D2	USA	grlA	bla	bla	AGly	AGly	AGly	AGly	MLS			tet		dfrG				agr	157	0
PATRIC20	USA	gyrA+grlA	bla	bla	AGly	AGly	AGly	AGly	MLS		cat	tet	tet	dfrG			agr		169	0
H45776	USA	gyrA+grlA	bla	bla	AGly							tet		dfrG				agr	181	2
K14_B3	USA	gyrA+grlA	bla	bla	AGly	AGly	AGly	AGly	MLS			tet		dfrG				agr	181	2
K14_E8	USA	gyrA+grlA	bla	bla	AGly	AGly	AGly	AGly	MLS			tet		dfrG				agr	181	2
K16_B2	USA	gyrA+grlA	bla	bla	AGly	AGly	AGly	AGly	MLS			tet		dfrG				agr	181	2
K16_E9	USA	gyrA+grlA	bla	bla	AGly	AGly	AGly	AGly	MLS			tet		dfrG				agr	181	2
K17_E3	USA	gyrA+grlA	bla	bla	AGly	AGly	AGly	AGly	MLS			tet		dfrG				agr	181	2
K8_C6	USA	gyrA+grlA	bla	bla	AGly	AGly	AGly	AGly	MLS			tet		dfrG				agr	181	2
Lesion	USA	gyrA+grlA	bla	bla	AGly							tet		dfrG				agr	181	2
K3_H7	USA	wild	bla									tet					agr		192	1
PATRIC63	USA	wild	bla													agr			257	0
PEPG	Europe	wild	bla	bla		AGly	AGly	AGly	MLS		cat	tet		dfrG		agr			258	0
PEPH	Europe	wild	bla	bla		AGly	AGly	AGly	MLS			tet		dfrG		agr			258	0
PEPQ	Europe	wild	bla	bla		AGly	AGly	AGly	MLS		cat	tet		dfrG		agr			258	0
PEPS	Europe	wild	bla	bla		AGly	AGly	AGly	MLS					dfrG		agr			258	0
PEPU	Europe	wild	bla	bla		AGly	AGly	AGly	MLS			tet		dfrG		agr			258	0
PEQB	Europe	wild	bla	bla		AGly	AGly	AGly				tet		dfrG		agr			258	0
QHIQ	NewZealand	wild	bla	bla								tet		dfrG		agr			258	0
SRR8092757	Europe	wild	bla	bla		AGly	AGly	AGly	MLS			tet		dfrG		agr			258	0
SRR8092758	Europe	wild	bla	bla	AGly	AGly	AGly	AGly	MLS			tet		dfrG		agr			258	0
SRR8092774	Europe	wild	bla	bla		AGly	AGly	AGly	MLS			tet		dfrG		agr			258	0
SRR8092775	Europe	wild	bla	bla		AGly	AGly	AGly				tet		dfrG		agr			258	0
SRR8092776	Europe	wild	bla	bla		AGly	AGly	AGly	MLS			tet		dfrG		agr			258	0
SRR8092777	Europe	wild	bla	bla		AGly	AGly	AGly				tet		dfrG		agr			258	0
ERR144839	Europe	wild	bla	bla	AGly							tet				agr			260	0
ERR144810	Europe	wild	bla	bla		AGly	AGly	AGly	MLS			tet		dfrG				agr	261	0
K9_G4	USA	wild	bla	bla					MLS			tet		dfrG	agr				261	0
PEOO	Europe	wild	bla	bla		AGly	AGly	AGly	MLS			tet		dfrG				agr	261	0
PEPD	Europe	wild	bla	bla		AGly	AGly	AGly	MLS			tet		dfrG	agr				261	0
PEPI	Europe	grlA	bla	bla		AGly	AGly	AGly	MLS			tet		dfrG	agr				261	0
PEPZ	Europe	wild	bla	bla		AGly	AGly	AGly				tet		dfrG	agr				261	0
PEOM	Europe	wild	bla	bla	AGly	AGly	AGly	AGly	MLS	MLS		tet	tet	dfrG		agr			265	0
PEQC	Europe	wild	bla	bla	AGly	AGly	AGly	AGly	MLS	MLS		tet		dfrG		agr			265	0
PEPX	Europe	gyrA	bla	bla	AGly	AGly	AGly	AGly	MLS	MLS		tet		dfrG		agr			277	1
QHIU	NewZealand	wild	bla	bla		AGly	AGly	AGly	MLS			tet		dfrG		agr			277	0
MQNE	Asia	gyrA+grlA	bla	bla	AGly	AGly	AGly	AGly	MLS		cat	tet				agr			282	0
MQNG	Asia	gyrA+grlA	bla	bla	AGly	AGly	AGly	AGly	MLS		cat	tet		dfrG			agr		282	0
RJRN	Australia	wild	bla	bla		AGly	AGly	AGly	MLS						agr				283	0
PATRIC143	USA	wild	bla	bla								tet	tet				agr		303	0
PEPN	Europe	wild	bla	bla		AGly	AGly	AGly				tet		dfrG			agr		307	0
NC_014925	Asia	wild	bla		AGly							tet		dfrG			agr		308	0
PEQA	Europe	wild	bla	bla								tet		dfrG		agr			312	0
PEPB	Europe	wild	bla	bla								tet		dfrG	agr				334	0
PEPJ	Europe	wild	bla	bla		AGly	AGly	AGly	MLS		cat	tet						agr	336	0
PEPV	Europe	wild	bla	bla								tet		dfrG	agr				342	0
PEPY	Europe	wild	bla	bla		AGly	AGly	AGly	MLS			tet		dfrG				agr	346	0
PEPO	Europe	wild	bla	bla								tet		dfrG		agr			350	0
PEPR	Europe	wild	bla	bla								tet		dfrG		agr			350	0
MQMO	Asia	grlA	bla	bla	AGly	AGly	AGly	AGly				tet		dfrG		agr			429	1
MLGE	Europe	wild	bla			AGly	AGly	AGly	MLS			tet						agr	494	0
QHIA	NewZealand	gyrA+grlA	bla	bla	AGly	AGly	AGly	AGly	MLS		cat	tet		dfrG			agr		496	1
QHIC	NewZealand	gyrA+grlA	bla	bla	AGly	AGly	AGly	AGly	MLS		cat	tet		dfrG			agr		496	1
QHIW	NewZealand	gyrA+grlA	bla	bla	AGly	AGly	AGly	AGly	MLS		cat	tet		dfrG			agr		496	1
QHIX	NewZealand	gyrA+grlA	bla	bla	AGly	AGly	AGly	AGly	MLS		cat	tet		dfrG			agr		496	1
QHIY	NewZealand	gyrA+grlA	bla	bla	AGly	AGly	AGly	AGly	MLS		cat	tet		dfrG			agr		496	1
QQPJ	Australia	gyrA+grlA	bla	bla	AGly	AGly	AGly	AGly	MLS		cat	tet		dfrG			agr		496	1
SRR8092767	Europe	gyrA+grlA	bla	bla	AGly	AGly	AGly	AGly	MLS		cat	tet		dfrG			agr		496	1
SRR8092768	Europe	gyrA+grlA	bla	bla	AGly	AGly	AGly	AGly	MLS		cat	tet		dfrG			agr		496	1
SRR8092769	Europe	gyrA+grlA	bla	bla	AGly	AGly	AGly	AGly	MLS		cat	tet		dfrG			agr		496	1
SRR8092770	Europe	gyrA+grlA	bla	bla	AGly	AGly	AGly	AGly	MLS		cat	tet		dfrG			agr		496	1
SRR8092771	Europe	gyrA+grlA	bla	bla	AGly	AGly	AGly	AGly	MLS		cat	tet		dfrG			agr		496	1
SRR8092772	Europe	gyrA+grlA	bla	bla	AGly	AGly	AGly	AGly	MLS		cat	tet		dfrG			agr		496	1
SRR8092773	Europe	gyrA+grlA	bla	bla	AGly	AGly	AGly	AGly	MLS		cat	tet		dfrG			agr		496	1
SRR8092778	Europe	gyrA+grlA	bla	bla	AGly	AGly	AGly	AGly	MLS		cat	tet		dfrG			agr		496	1
SRR8092779	Europe	gyrA+grlA	bla	bla	AGly	AGly	AGly	AGly	MLS		cat	tet		dfrG			agr		496	1
PATRIC55	USA	wild	bla										tet				agr		497	0
QHIK	NewZealand	wild	bla	bla		AGly	AGly	AGly	MLS							agr			498	0
K10_E8	USA	wild	bla	bla								tet				agr			527	0
PATRIC89	USA	wild	bla									tet	tet			agr			531	1
TA48227	USA	gyrA+grlA	bla	bla	AGly	AGly	AGly	AGly				tet	tet	dfrG			agr		551	2
PATRIC109	USA	wild	bla		AGly											agr			578	0
K21_G6	USA	gyrA+grlA	bla	bla	AGly	AGly	AGly	AGly	MLS		cat	tet		dfrG			agr		647	1
PATRIC95	USA	wild	bla							MLS			tet					agr	718	0
K17_A4	USA	wild	bla	bla														agr	749	0
K19_H5	USA	wild	bla	bla														agr	749	0
QHIF	NewZealand	wild	bla	bla														agr	749	0
QHIG	NewZealand	wild	bla	bla														agr	749	0
PATRIC16	USA	wild	bla			AGly	AGly	AGly	MLS			tet					agr		752	0
PATRIC14	USA	wild								MLS							agr		754	0
PATRIC104	USA	wild	bla										tet					agr	755	0
PATRIC28	USA	wild	bla								cat		tet					agr	755	0
PATRIC40	USA	wild	bla									tet	tet					agr	758	0
PATRIC79	USA	wild	bla									tet				agr			759	0
PATRIC123	USA	wild	bla										tet		agr				760	1
K21_G1	USA	wild	bla	bla								tet					agr		762	0
PATRIC135	USA	wild	bla	bla						MLS		tet	tet				agr		762	0
PATRIC127	USA	wild	bla										tet				agr		767	0
PATRIC113	USA	wild	bla							MLS			tet			agr			768	0
PATRIC12	USA	wild											tet				agr		769	0
PATRIC82	USA	wild	bla									tet	tet					agr	771	0
PATRIC64	USA	wild	bla															agr	801	0
PATRIC70	USA	wild	bla															agr	802	0
PATRIC107	USA	wild	bla															agr	804	0
PATRIC94	USA	wild	bla										tet					agr	804	0
PATRIC15	USA	wild	bla		AGly	AGly	AGly	AGly	MLS	MLS	cat	tet						agr	806	1
PATRIC3	USA	gyrA+grlA	bla		AGly	AGly	AGly	AGly	MLS	MLS				dfrG			agr		808	0
PATRIC118	USA	wild	bla	bla					MLS		cat	tet	tet	dfrG			agr		811	0
PATRIC99	USA	wild	bla			AGly	AGly	AGly	MLS							agr			811	0
PATRIC136	USA	wild	bla															agr	812	0
PATRIC108	USA	wild													agr				814	0
SEZZ	USA	wild	bla													agr			815	0
PATRIC131	USA	wild	bla															agr	816	0
PATRIC90	USA	wild	bla										tet				agr		817	0
PATRIC68	USA	wild	bla													agr			819	0
PATRIC81	USA	wild	bla									tet					agr		820	0
PATRIC96	USA	wild	bla													agr			820	0
PATRIC76	USA	wild	bla													agr			822	0
PATRIC43	USA	wild	bla													agr			823	0
SEZX	USA	wild	bla									tet					agr		824	0
PATRIC11	USA	wild	bla													agr			826	0
PATRIC112	USA	wild											tet					agr	827	0
PATRIC60	USA	wild	bla						MLS			tet	tet	dfrG			agr		829	0
PATRIC53	USA	wild	bla							MLS			tet			agr			831	0
PATRIC72	USA	wild	bla															agr	832	0
PATRIC106	USA	wild	bla															agr	833	0
PATRIC65	USA	wild	bla													agr			835	0
PATRIC85	USA	wild								MLS						agr			836	0
PATRIC92	USA	wild								MLS						agr			836	0
PATRIC46	USA	wild															agr		837	0
PATRIC84	USA	wild	bla														agr		838	0
PATRIC116	USA	wild													agr				839	0
PATRIC66	USA	wild	bla														agr		840	0
PATRIC61	USA	wild	bla										tet					agr	841	0
PATRIC132	USA	wild	bla													agr			843	1
PATRIC110	USA	wild	bla									tet						agr	844	0
PATRIC129	USA	wild	bla										tet			agr			845	0
PATRIC13	USA	wild								MLS						agr			846	0
PATRIC130	USA	wild	bla													agr			847	0
PATRIC93	USA	wild											tet				agr		849	0
PATRIC114	USA	wild	bla								cat		tet				agr		850	1
PATRIC134	USA	wild	bla									tet					agr		851	1
PATRIC83	USA	wild	bla										tet					agr	852	0
PATRIC80	USA	wild	bla											dfrG		agr			853	0
CP035743	USA	wild	bla			AGly	AGly	AGly				tet						agr	856	0
PATRIC91	USA	wild	bla									tet					agr		858	0
PATRIC128	USA	wild	bla								cat		tet			agr			859	0
PATRIC51	USA	wild	bla															agr	861	0
PATRIC148	USA	wild	bla	bla												agr			862	1
PATRIC77	USA	wild	bla									tet						agr	863	0
CP035742	USA	wild	bla													agr			865	0
PATRIC74	USA	wild																agr	866	0
PATRIC117	USA	wild								MLS			tet			agr			870	0
PATRIC75	USA	wild	bla														agr		873	0
PATRIC47	USA	wild	bla									tet					agr		875	1
PATRIC122	USA	wild											tet			agr			876	0
PATRIC45	USA	wild	bla															agr	877	0
PATRIC49	USA	wild	bla															agr	877	0
SEZW	USA	wild	bla														agr		878	1
CP035741	USA	wild	bla													agr			879	0
PATRIC39	USA	wild	bla							MLS		tet				agr			880	0
PATRIC31	USA	wild															agr		881	0
PATRIC34	USA	wild														agr			882	0
PATRIC102	USA	wild	bla										tet			agr			883	0
PATRIC120	USA	wild	bla										tet					agr	884	0
PJUR	Africa	wild															agr		888	0
PJUQ	Africa	wild										tet						agr	889	0
PATRIC2	USA	gyrA+grlA	bla	bla	AGly	AGly	AGly	AGly	MLS	MLS		tet		dfrG				agr	891	1
PATRIC10	USA	wild	bla										tet		agr				892	0
PATRIC17	USA	wild	bla									tet			agr				893	0
PATRIC18	USA	wild	bla									tet				agr			894	0
PATRIC25	USA	wild	bla									tet						agr	895	0
PATRIC29	USA	wild	bla															agr	896	0
PATRIC33	USA	wild	bla														agr		897	1
PATRIC37	USA	wild	bla														agr		898	1
PATRIC41	USA	wild	bla									tet					agr		899	0
PATRIC56	USA	wild															agr		900	0
PATRIC57	USA	wild	bla		AGly							tet		dfrG		agr			901	0
PATRIC59	USA	wild											tet				agr		902	0
PATRIC67	USA	wild	bla										tet					agr	903	0
PATRIC73	USA	wild	bla												agr				904	0
PATRIC87	USA	wild	bla							MLS		tet	tet				agr		905	1
PATRIC88	USA	wild	bla			AGly	AGly	AGly	MLS			tet	tet			agr			906	0
PATRIC101	USA	wild	bla														agr		908	1
PATRIC103	USA	wild	bla	bla								tet	tet				agr		909	1
PATRIC115	USA	wild	bla							MLS		tet				agr			910	1
PATRIC119	USA	wild	bla		AGly	AGly	AGly	AGly	MLS		cat	tet	tet			agr			911	0
PATRIC125	USA	wild	bla							MLS		tet					agr		913	0
PATRIC147	USA	gyrA+grlA	bla	bla	AGly	AGly	AGly	AGly	MLS			tet		dfrG				agr	917	0
Abcess	USA	wild	bla		AGly											agr			923	1
PATRIC111	USA	wild	bla		AGly					MLS						agr			923	1
PRDQ	USA	gyrA+grlA	bla	bla	AGly	AGly	AGly	AGly	MLS			tet		dfrG				agr	924	2
PRDP	USA	gyrA+grlA	bla	bla	AGly	AGly	AGly	AGly	MLS		cat	tet		dfrG			agr		930	1
JTKP	Europe	wild	bla			AGly	AGly	AGly	MLS			tet			agr				990	0
JTKQ	Europe	wild	bla			AGly	AGly	AGly	MLS		cat	tet			agr				990	0
CP035740	USA	wild																agr	1045	0
K13_E2	USA	gyrA+grlA	bla	bla	AGly	AGly	AGly	AGly	MLS			tet		dfrG				agr	1049	1
K14_F8	USA	gyrA+grlA	bla	bla	AGly	AGly	AGly	AGly	MLS	MLS		tet		dfrG				agr	1049	1
K17_A6	USA	gyrA+grlA	bla	bla	AGly	AGly	AGly	AGly	MLS	MLS		tet		dfrG				agr	1049	1
K20_A4	USA	gyrA+grlA	bla	bla	AGly	AGly	AGly	AGly	MLS	MLS		tet		dfrG				agr	1049	1
TA34618	USA	gyrA+grlA	bla	bla	AGly	AGly	AGly	AGly	MLS	MLS		tet		dfrG				agr	1049	1
TA34619	USA	gyrA+grlA	bla	bla	AGly	AGly	AGly	AGly	MLS	MLS		tet		dfrG				agr	1049	1
QGPO	Canada	wild	bla	bla											agr				1050	0
QHID	NewZealand	wild	bla	bla														agr	1171	0
QHIS	NewZealand	wild	bla	bla								tet			agr				1172	0
QHIM	NewZealand	wild	bla	bla								tet		dfrG	agr				1173	0
RJQH	USA	wild	bla	bla														agr	1291	0
SEZY	USA	wild	bla														agr		1335	0
AP019372	Japan	wild	bla			AGly	AGly	AGly	MLS							agr			1403	0
K13_D9	USA	wild														agr			1404	0
K13_E3	USA	wild														agr			1405	0
K14_H9	USA	wild	bla	bla												agr			1406	0
K15_G6	USA	grlA	bla	bla											agr				1407	0
K20_B4	USA	gyrA+grlA	bla	bla	AGly	AGly	AGly	AGly	MLS		cat	tet		dfrG			agr		1408	0
K6_G8	USA	wild	bla	bla		AGly	AGly	AGly	MLS			tet				agr			1409	0
K8_C4	USA	wild	bla	bla		AGly	AGly	AGly								agr			1410	0
PATRIC1	USA	wild	bla	bla								tet		dfrG		agr			1411	0
TA30846	USA	wild	bla									tet				agr			1412	0
TA33072	USA	wild															agr		1413	0
TA33717	USA	wild															agr		1414	0
TA33914	USA	wild	bla												agr				1415	0
TA33972	USA	wild															agr		1416	0
TA35753	USA	wild															agr		1417	0
