# Supplementary material for: Prophage-Mediated Disruption of Genetic Competence in Staphylococcus pseudintermedius
Source: mSystems. 2020 Feb 18;5(1):e00684-19. doi: 10.1128/mSystems.00684-19 (PMC7029219; doi:10.1128/mSystems.00684-19)
Supplement: TABLE S3 [file mSystems.00684-19-st003.xlsx]

## Sheet: Table-S3
Sample_name	Country_origin	FQ	FQGROUP	CLADE	MLST	Number_pVOG	IntactPhage	QuestionPhage	IncompletePhage	TotalPhage
PATRIC142	USA	grlA	FQS	Clade-I	0	107	2	0	4	6
PATRIC138	USA	gyrA+grlA	FQR	Clade-I	17	90	2	2	0	4
K21_F6	USA	gyrA+grlA	FQR	Clade-I	45	56	1	0	1	2
K21_H1	USA	gyrA+grlA	FQR	Clade-I	45	60	0	2	3	5
MQMP	Asia	gyrA+grlA	FQR	Clade-I	45	56	0	0	4	4
MQNB	Asia	gyrA+grlA	FQR	Clade-I	45	0	0	0	3	3
MQNC	Asia	gyrA+grlA	FQR	Clade-I	45	57	1	1	2	4
MQND	Asia	gyrA+grlA	FQR	Clade-I	45	0	0	0	3	3
PATRIC98	USA	gyrA+grlA	FQR	Clade-I	45	56	1	1	2	4
PEOJ	Europe	gyrA+grlA	FQR	Clade-I	45	0	0	0	3	3
PEOS	Europe	gyrA+grlA	FQR	Clade-I	45	0	0	0	3	3
PEOT	Europe	gyrA+grlA	FQR	Clade-I	45	0	0	0	3	3
PEPC	Europe	gyrA+grlA	FQR	Clade-I	45	56	0	0	2	2
PEPE	Europe	gyrA+grlA	FQR	Clade-I	45	0	0	0	2	2
PEPW	Europe	gyrA+grlA	FQR	Clade-I	45	0	0	0	3	3
PEQE	Europe	gyrA+grlA	FQR	Clade-I	45	51	0	0	3	3
PHHY	USA	gyrA+grlA	FQR	Clade-I	45	112	1	0	4	5
PHHZ	USA	gyrA+grlA	FQR	Clade-I	45	112	1	1	3	5
PRDR	USA	gyrA+grlA	FQR	Clade-I	45	115	1	1	2	4
QGOX	USA	gyrA+grlA	FQR	Clade-I	45	114	1	0	4	5
K15_F2	USA	wild	FQS	Clade-I	64	57	0	0	1	1
K4_D5	USA	wild	FQS	Clade-I	64	99	0	1	5	6
K4_E2	USA	grlA	FQS	Clade-I	64	51	0	1	1	2
PATRIC144	USA	gyrA+grlA	FQR	Clade-I	64	73	1	1	2	4
PATRIC48	USA	wild	FQS	Clade-I	64	104	1	0	2	3
PATRIC54	USA	wild	FQS	Clade-I	64	54	2	0	0	2
PATRIC8	USA	wild	FQS	Clade-I	64	54	1	0	1	2
PHHV	USA	grlA	FQS	Clade-I	64	65	0	1	3	4
QHIL	NewZealand	wild	FQS	Clade-I	64	92	0	0	3	3
QHJC	NewZealand	wild	FQS	Clade-I	64	96	0	0	2	2
QQPM	Australia	wild	FQS	Clade-I	64	91	0	0	2	2
QQPN	Australia	wild	FQS	Clade-I	64	92	0	0	2	2
QQPO	Australia	wild	FQS	Clade-I	64	87	0	2	1	3
CP015626	USA	gyrA+grlA	FQR	Clade-I	68	148	3	1	2	6
ERR175868	Europe	gyrA+grlA	FQR	Clade-I	68	145	2	0	3	5
PATRIC133	USA	gyrA+grlA	FQR	Clade-I	68	141	2	0	4	6
PATRIC19	USA	gyrA+grlA	FQR	Clade-I	68	126	2	0	4	6
PATRIC21	USA	gyrA+grlA	FQR	Clade-I	68	131	2	1	4	7
PATRIC22	USA	gyrA+grlA	FQR	Clade-I	68	151	3	1	4	8
PATRIC30	USA	gyrA+grlA	FQR	Clade-I	68	127	3	0	4	7
PATRIC36	USA	gyrA+grlA	FQR	Clade-I	68	131	2	1	4	7
PATRIC38	USA	gyrA+grlA	FQR	Clade-I	68	121	2	1	2	5
PATRIC4	USA	gyrA+grlA	FQR	Clade-I	68	115	3	0	3	6
PATRIC5	USA	gyrA+grlA	FQR	Clade-I	68	119	3	0	4	7
PATRIC50	USA	gyrA+grlA	FQR	Clade-I	68	126	3	0	4	7
PATRIC71	USA	gyrA+grlA	FQR	Clade-I	68	163	3	1	3	7
PATRIC78	USA	gyrA+grlA	FQR	Clade-I	68	163	3	1	5	9
PATRIC86	USA	gyrA+grlA	FQR	Clade-I	68	162	2	0	5	7
QGPK	USA	gyrA+grlA	FQR	Clade-I	68	157	3	0	3	6
ANOI	Europe	gyrA+grlA	FQR	Clade-I	71	285	2	0	3	5
B24733	USA	gyrA+grlA	FQR	Clade-I	71	187	3	0	2	5
CP016073	USA	gyrA+grlA	FQR	Clade-I	71	136	1	1	2	4
CP032682	Europe	gyrA+grlA	FQR	Clade-I	71	109	1	1	1	3
ERR144842	Europe	gyrA+grlA	FQR	Clade-I	71	142	2	1	3	6
ERR144844	Europe	gyrA+grlA	FQR	Clade-I	71	180	2	0	7	9
ERR294366	Europe	gyrA+grlA	FQR	Clade-I	71	183	2	2	4	8
ERR294367	Europe	gyrA+grlA	FQR	Clade-I	71	178	2	0	7	9
ERR758366	Europe	gyrA+grlA	FQR	Clade-I	71	180	2	1	3	6
ERR758380	Europe	gyrA+grlA	FQR	Clade-I	71	185	2	1	4	7
ERR758381	Europe	gyrA+grlA	FQR	Clade-I	71	83	1	0	4	5
ERR758382	Europe	gyrA+grlA	FQR	Clade-I	71	184	2	0	4	6
ERR758383	Europe	gyrA+grlA	FQR	Clade-I	71	133	2	1	3	6
ERR758384	Europe	gyrA+grlA	FQR	Clade-I	71	184	2	0	5	7
ERR758385	Europe	gyrA+grlA	FQR	Clade-I	71	182	2	2	3	7
ERR758386	Europe	gyrA+grlA	FQR	Clade-I	71	81	1	0	3	4
ERR758387	Europe	gyrA+grlA	FQR	Clade-I	71	181	2	1	4	7
ERR758388	Europe	gyrA+grlA	FQR	Clade-I	71	188	2	2	3	7
ERR758389	Europe	gyrA+grlA	FQR	Clade-I	71	184	2	0	5	7
ERR758390	Europe	gyrA+grlA	FQR	Clade-I	71	189	2	2	2	6
ERR758391	Europe	gyrA+grlA	FQR	Clade-I	71	140	1	0	4	5
ERR758392	Europe	gyrA+grlA	FQR	Clade-I	71	83	1	1	2	4
ERR758393	Europe	gyrA+grlA	FQR	Clade-I	71	142	1	0	4	5
ERR758394	Europe	gyrA+grlA	FQR	Clade-I	71	196	2	0	3	5
ERR758395	Europe	gyrA+grlA	FQR	Clade-I	71	189	2	1	2	5
ERR758396	Europe	gyrA+grlA	FQR	Clade-I	71	85	1	0	3	4
ERR758397	Europe	gyrA+grlA	FQR	Clade-I	71	183	2	0	5	7
ERR758398	Europe	gyrA+grlA	FQR	Clade-I	71	136	2	1	3	6
ERR758399	Europe	gyrA+grlA	FQR	Clade-I	71	133	2	0	4	6
ERR758400	Europe	gyrA+grlA	FQR	Clade-I	71	185	2	0	4	6
ERR758401	Europe	gyrA+grlA	FQR	Clade-I	71	178	2	0	4	6
ERR758402	Europe	gyrA+grlA	FQR	Clade-I	71	129	2	0	4	6
ERR758403	Europe	gyrA+grlA	FQR	Clade-I	71	181	2	0	5	7
K10_G9	USA	gyrA+grlA	FQR	Clade-I	71	151	1	2	2	5
K14_F9	USA	gyrA+grlA	FQR	Clade-I	71	151	1	3	1	5
K14_G7	USA	gyrA+grlA	FQR	Clade-I	71	150	1	2	2	5
K15_A5	USA	gyrA+grlA	FQR	Clade-I	71	151	1	2	1	4
K7_G9	USA	gyrA+grlA	FQR	Clade-I	71	150	1	2	2	5
PATRIC121	USA	gyrA+grlA	FQR	Clade-I	71	195	3	1	3	7
PATRIC139	USA	gyrA+grlA	FQR	Clade-I	71	223	4	1	4	9
PATRIC23	USA	gyrA+grlA	FQR	Clade-I	71	149	2	1	3	6
PATRIC24	USA	gyrA+grlA	FQR	Clade-I	71	187	3	2	3	8
PATRIC42	USA	gyrA+grlA	FQR	Clade-I	71	200	3	0	5	8
PATRIC9	USA	gyrA+grlA	FQR	Clade-I	71	143	2	2	3	7
PEOH	Europe	gyrA+grlA	FQR	Clade-I	71	184	2	0	5	7
PEOI	Europe	gyrA+grlA	FQR	Clade-I	71	124	2	0	4	6
PEOK	Europe	gyrA+grlA	FQR	Clade-I	71	141	1	1	4	6
PEOL	Europe	gyrA+grlA	FQR	Clade-I	71	138	1	0	5	6
PEON	Europe	gyrA+grlA	FQR	Clade-I	71	124	2	0	3	5
PEOP	Europe	gyrA+grlA	FQR	Clade-I	71	82	1	0	3	4
PEOQ	Europe	gyrA+grlA	FQR	Clade-I	71	184	2	1	3	6
PEOR	Europe	gyrA+grlA	FQR	Clade-I	71	179	2	0	5	7
PEOU	Europe	gyrA+grlA	FQR	Clade-I	71	183	2	0	6	8
PEOV	Europe	gyrA+grlA	FQR	Clade-I	71	182	2	1	4	7
PEOW	Europe	gyrA+grlA	FQR	Clade-I	71	180	2	0	5	7
PEOX	Europe	gyrA+grlA	FQR	Clade-I	71	183	2	0	5	7
PEOY	Europe	gyrA+grlA	FQR	Clade-I	71	181	2	1	4	7
PEOZ	Europe	gyrA+grlA	FQR	Clade-I	71	124	2	0	4	6
PEPA	Europe	gyrA+grlA	FQR	Clade-I	71	124	2	0	4	6
PEPF	Europe	gyrA+grlA	FQR	Clade-I	71	140	1	0	6	7
PEPK	Europe	gyrA+grlA	FQR	Clade-I	71	187	2	0	4	6
PEPL	Europe	gyrA+grlA	FQR	Clade-I	71	185	2	1	3	6
PEPM	Europe	gyrA+grlA	FQR	Clade-I	71	222	2	1	4	7
PEPP	Europe	gyrA+grlA	FQR	Clade-I	71	182	2	0	4	6
PEPT	Europe	gyrA+grlA	FQR	Clade-I	71	199	3	0	4	7
PEQD	Europe	gyrA+grlA	FQR	Clade-I	71	132	1	0	6	7
PHHW	USA	gyrA+grlA	FQR	Clade-I	71	145	1	0	3	4
PHHX	USA	gyrA+grlA	FQR	Clade-I	71	190	2	2	2	6
PHIB	USA	gyrA+grlA	FQR	Clade-I	71	130	2	1	2	5
PHIC	USA	gyrA+grlA	FQR	Clade-I	71	85	1	0	2	3
PHID	USA	gyrA+grlA	FQR	Clade-I	71	187	2	1	3	6
QHIB	NewZealand	gyrA+grlA	FQR	Clade-I	71	193	1	2	4	7
QHIE	NewZealand	gyrA+grlA	FQR	Clade-I	71	142	2	0	3	5
QHII	NewZealand	gyrA+grlA	FQR	Clade-I	71	145	2	0	2	4
QHIJ	NewZealand	gyrA+grlA	FQR	Clade-I	71	142	2	1	1	4
QHIO	NewZealand	gyrA+grlA	FQR	Clade-I	71	195	2	1	4	7
QHIP	NewZealand	gyrA+grlA	FQR	Clade-I	71	147	2	0	3	5
QHIT	NewZealand	gyrA+grlA	FQR	Clade-I	71	141	2	0	3	5
QHIV	NewZealand	gyrA+grlA	FQR	Clade-I	71	188	2	1	3	6
QHIZ	NewZealand	gyrA+grlA	FQR	Clade-I	71	148	2	1	0	3
QHJA	NewZealand	gyrA+grlA	FQR	Clade-I	71	150	2	1	2	5
QHJB	NewZealand	gyrA+grlA	FQR	Clade-I	71	196	2	1	4	7
SRR8092759	Europe	gyrA+grlA	FQR	Clade-I	71	205	2	0	5	7
SRR8092760	Europe	gyrA+grlA	FQR	Clade-I	71	83	1	1	2	4
SRR8092761	Europe	gyrA+grlA	FQR	Clade-I	71	194	2	0	3	5
SRR8092762	Europe	gyrA+grlA	FQR	Clade-I	71	183	2	1	5	8
SRR8092763	Europe	gyrA+grlA	FQR	Clade-I	71	225	3	1	3	7
SRR8092764	Europe	gyrA+grlA	FQR	Clade-I	71	187	2	1	3	6
SRR8092765	Europe	gyrA+grlA	FQR	Clade-I	71	181	3	0	4	7
SRR8092766	Europe	gyrA+grlA	FQR	Clade-I	71	153	2	0	2	4
CP016072	USA	wild	FQS	Clade-I	84	200	1	2	2	5
PATRIC26	USA	wild	FQS	Clade-I	84	103	2	0	1	3
PATRIC52	USA	grlA	FQS	Clade-I	84	115	1	1	0	2
PATRIC6	USA	wild	FQS	Clade-I	84	142	3	0	2	5
PATRIC7	USA	wild	FQS	Clade-I	84	84	1	1	1	3
PHIA	USA	wild	FQS	Clade-I	84	129	1	0	2	3
QHIH	NewZealand	wild	FQS	Clade-I	84	54	0	0	1	1
QHIN	NewZealand	wild	FQS	Clade-I	84	54	0	0	3	3
QHIR	NewZealand	wild	FQS	Clade-I	84	54	0	0	1	1
MQNF	Asia	gyrA+grlA	FQR	Clade-I	121	120	0	2	1	3
K13_E9	USA	gyrA+grlA	FQR	Clade-I	150	159	2	2	1	5
K14_H5	USA	gyrA+grlA	FQR	Clade-I	150	160	2	1	3	6
PATRIC32	USA	gyrA+grlA	FQR	Clade-I	150	152	4	1	3	8
PATRIC35	USA	gyrA+grlA	FQR	Clade-I	150	100	2	0	2	4
PATRIC58	USA	gyrA+grlA	FQR	Clade-I	150	174	3	0	2	5
PATRIC100	USA	wild	FQS	Clade-I	155	108	1	1	5	7
PATRIC141	USA	grlA	FQS	Clade-I	155	5	1	0	2	3
PATRIC146	USA	grlA	FQS	Clade-I	155	73	1	0	3	4
K16_D2	USA	grlA	FQS	Clade-I	157	134	2	1	3	6
PATRIC20	USA	gyrA+grlA	FQR	Clade-I	169	113	2	0	3	5
H45776	USA	gyrA+grlA	FQR	Clade-I	181	0	0	0	1	1
K14_B3	USA	gyrA+grlA	FQR	Clade-I	181	101	1	0	3	4
K14_E8	USA	gyrA+grlA	FQR	Clade-I	181	57	0	0	2	2
K16_B2	USA	gyrA+grlA	FQR	Clade-I	181	42	0	1	0	1
K16_E9	USA	gyrA+grlA	FQR	Clade-I	181	57	0	0	2	2
K17_E3	USA	gyrA+grlA	FQR	Clade-I	181	0	0	0	1	1
K8_C6	USA	gyrA+grlA	FQR	Clade-I	181	0	0	0	7	7
Lesion	USA	gyrA+grlA	FQR	Clade-I	181	0	0	0	1	1
ERR144839	Europe	wild	FQS	Clade-I	260	84	0	0	2	2
MQNE	Asia	gyrA+grlA	FQR	Clade-I	282	58	0	1	3	4
MQNG	Asia	gyrA+grlA	FQR	Clade-I	282	3	0	0	2	2
RJRN	Australia	wild	FQS	Clade-I	283	10	0	1	2	3
NC_014925	Asia	wild	FQS	Clade-I	308	114	1	1	1	3
MQMO	Asia	grlA	FQS	Clade-I	429	111	1	2	0	3
QHIA	NewZealand	gyrA+grlA	FQR	Clade-I	496	105	0	1	1	2
QHIC	NewZealand	gyrA+grlA	FQR	Clade-I	496	159	1	0	1	2
QHIW	NewZealand	gyrA+grlA	FQR	Clade-I	496	58	1	0	0	1
QHIX	NewZealand	gyrA+grlA	FQR	Clade-I	496	104	0	1	1	2
QHIY	NewZealand	gyrA+grlA	FQR	Clade-I	496	99	0	1	2	3
QQPJ	Australia	gyrA+grlA	FQR	Clade-I	496	54	0	0	2	2
SRR8092767	Europe	gyrA+grlA	FQR	Clade-I	496	55	0	0	1	1
SRR8092768	Europe	gyrA+grlA	FQR	Clade-I	496	0	0	0	7	7
SRR8092769	Europe	gyrA+grlA	FQR	Clade-I	496	51	0	1	0	1
SRR8092770	Europe	gyrA+grlA	FQR	Clade-I	496	48	0	1	0	1
SRR8092771	Europe	gyrA+grlA	FQR	Clade-I	496	43	0	1	0	1
SRR8092772	Europe	gyrA+grlA	FQR	Clade-I	496	0	0	0	7	7
SRR8092773	Europe	gyrA+grlA	FQR	Clade-I	496	0	0	0	8	8
SRR8092778	Europe	gyrA+grlA	FQR	Clade-I	496	47	0	1	0	1
SRR8092779	Europe	gyrA+grlA	FQR	Clade-I	496	0	0	0	7	7
TA48227	USA	gyrA+grlA	FQR	Clade-I	551	56	1	0	0	1
K21_G6	USA	gyrA+grlA	FQR	Clade-I	647	98	0	2	0	2
PATRIC2	USA	gyrA+grlA	FQR	Clade-I	891	133	2	0	4	6
PATRIC147	USA	gyrA+grlA	FQR	Clade-I	917	70	1	1	3	5
PRDQ	USA	gyrA+grlA	FQR	Clade-I	924	0	0	0	6	6
PRDP	USA	gyrA+grlA	FQR	Clade-I	930	105	1	0	3	4
JTKP	Europe	wild	FQS	Clade-I	990	0	0	0	5	5
JTKQ	Europe	wild	FQS	Clade-I	990	53	0	0	1	1
K13_E2	USA	gyrA+grlA	FQR	Clade-I	1049	142	2	0	4	6
K14_F8	USA	gyrA+grlA	FQR	Clade-I	1049	163	2	1	6	9
K17_A6	USA	gyrA+grlA	FQR	Clade-I	1049	142	2	0	5	7
K20_A4	USA	gyrA+grlA	FQR	Clade-I	1049	138	1	1	4	6
TA34618	USA	gyrA+grlA	FQR	Clade-I	1049	146	2	1	4	7
TA34619	USA	gyrA+grlA	FQR	Clade-I	1049	141	1	3	4	8
QGPO	Canada	wild	FQS	Clade-I	1050	55	0	0	1	1
QHIS	NewZealand	wild	FQS	Clade-I	1172	136	2	0	2	4
QHIM	NewZealand	wild	FQS	Clade-I	1173	52	0	1	1	2
AP019372	Japan	wild	FQS	Clade-I	1403	0	0	0	5	5
K20_B4	USA	gyrA+grlA	FQR	Clade-I	1408	100	0	1	7	8
NC_017568	Europe	wild	FQS	Clade-II	25	0	0	0	5	5
K3_H7	USA	wild	FQS	Clade-II	192	0	0	0	4	4
PATRIC63	USA	wild	FQS	Clade-II	257	5	1	0	2	3
PEPG	Europe	wild	FQS	Clade-II	258	93	0	1	2	3
PEPH	Europe	wild	FQS	Clade-II	258	104	0	1	3	4
PEPQ	Europe	wild	FQS	Clade-II	258	55	0	0	1	1
PEPS	Europe	wild	FQS	Clade-II	258	107	1	1	0	2
PEPU	Europe	wild	FQS	Clade-II	258	62	0	1	0	1
PEQB	Europe	wild	FQS	Clade-II	258	107	1	1	0	2
QHIQ	NewZealand	wild	FQS	Clade-II	258	153	1	1	3	5
SRR8092757	Europe	wild	FQS	Clade-II	258	106	0	1	3	4
SRR8092758	Europe	wild	FQS	Clade-II	258	41	0	1	0	1
SRR8092774	Europe	wild	FQS	Clade-II	258	90	1	0	1	2
SRR8092775	Europe	wild	FQS	Clade-II	258	111	1	1	3	5
SRR8092776	Europe	wild	FQS	Clade-II	258	0	0	0	5	5
SRR8092777	Europe	wild	FQS	Clade-II	258	111	1	2	2	5
ERR144810	Europe	wild	FQS	Clade-II	261	37	0	1	2	3
K9_G4	USA	wild	FQS	Clade-II	261	20	0	0	1	1
PEOO	Europe	wild	FQS	Clade-II	261	55	0	2	2	4
PEPD	Europe	wild	FQS	Clade-II	261	36	0	0	2	2
PEPI	Europe	grlA	FQS	Clade-II	261	89	1	0	1	2
PEPZ	Europe	wild	FQS	Clade-II	261	42	0	1	1	2
PEOM	Europe	wild	FQS	Clade-II	265	149	0	1	3	4
PEQC	Europe	wild	FQS	Clade-II	265	169	0	1	4	5
PEPX	Europe	gyrA	FQR	Clade-II	277	151	0	2	2	4
QHIU	NewZealand	wild	FQS	Clade-II	277	142	2	0	2	4
PATRIC143	USA	wild	FQS	Clade-II	303	62	1	2	1	4
PEPN	Europe	wild	FQS	Clade-II	307	101	1	0	2	3
PEQA	Europe	wild	FQS	Clade-II	312	119	1	0	3	4
PEPB	Europe	wild	FQS	Clade-II	334	46	0	1	0	1
PEPJ	Europe	wild	FQS	Clade-II	336	60	0	2	0	2
PEPV	Europe	wild	FQS	Clade-II	342	46	0	0	2	2
PEPY	Europe	wild	FQS	Clade-II	346	41	0	0	2	2
PEPO	Europe	wild	FQS	Clade-II	350	55	0	0	1	1
PEPR	Europe	wild	FQS	Clade-II	350	55	0	0	1	1
MLGE	Europe	wild	FQS	Clade-II	494	0	0	0	1	1
PATRIC55	USA	wild	FQS	Clade-II	497	94	2	0	0	2
QHIK	NewZealand	wild	FQS	Clade-II	498	104	1	0	3	4
K10_E8	USA	wild	FQS	Clade-II	527	53	0	1	1	2
PATRIC89	USA	wild	FQS	Clade-II	531	73	1	0	2	3
PATRIC109	USA	wild	FQS	Clade-II	578	0	1	0	1	2
PATRIC95	USA	wild	FQS	Clade-II	718	60	2	0	0	2
K17_A4	USA	wild	FQS	Clade-II	749	59	0	1	1	2
K19_H5	USA	wild	FQS	Clade-II	749	59	1	1	0	2
QHIF	NewZealand	wild	FQS	Clade-II	749	73	1	0	1	2
QHIG	NewZealand	wild	FQS	Clade-II	749	57	0	1	1	2
PATRIC16	USA	wild	FQS	Clade-II	752	67	1	2	0	3
PATRIC14	USA	wild	FQS	Clade-II	754	56	1	1	0	2
PATRIC104	USA	wild	FQS	Clade-II	755	106	2	1	0	3
PATRIC28	USA	wild	FQS	Clade-II	755	53	2	0	0	2
PATRIC40	USA	wild	FQS	Clade-II	758	0	1	0	0	1
PATRIC79	USA	wild	FQS	Clade-II	759	0	1	0	0	1
PATRIC123	USA	wild	FQS	Clade-II	760	8	1	0	0	1
K21_G1	USA	wild	FQS	Clade-II	762	102	1	0	2	3
PATRIC135	USA	wild	FQS	Clade-II	762	95	2	1	1	4
PATRIC127	USA	wild	FQS	Clade-II	767	49	1	0	1	2
PATRIC113	USA	wild	FQS	Clade-II	768	24	1	0	3	4
PATRIC12	USA	wild	FQS	Clade-II	769	7	1	0	1	2
PATRIC82	USA	wild	FQS	Clade-II	771	0	1	0	0	1
PATRIC64	USA	wild	FQS	Clade-II	801	47	1	1	1	3
PATRIC70	USA	wild	FQS	Clade-II	802	54	2	0	0	2
PATRIC107	USA	wild	FQS	Clade-II	804	0	0	1	1	2
PATRIC94	USA	wild	FQS	Clade-II	804	0	1	0	0	1
PATRIC15	USA	wild	FQS	Clade-II	806	97	1	0	4	5
PATRIC3	USA	gyrA+grlA	FQR	Clade-II	808	0	1	0	0	1
PATRIC118	USA	wild	FQS	Clade-II	811	51	1	1	0	2
PATRIC99	USA	wild	FQS	Clade-II	811	102	2	0	1	3
PATRIC136	USA	wild	FQS	Clade-II	812	9	1	0	2	3
PATRIC108	USA	wild	FQS	Clade-II	814	0	1	0	0	1
SEZZ	USA	wild	FQS	Clade-II	815	46	1	1	0	2
PATRIC131	USA	wild	FQS	Clade-II	816	104	1	1	1	3
PATRIC90	USA	wild	FQS	Clade-II	817	90	2	0	3	5
PATRIC68	USA	wild	FQS	Clade-II	819	46	2	0	0	2
PATRIC81	USA	wild	FQS	Clade-II	820	166	1	2	3	6
PATRIC96	USA	wild	FQS	Clade-II	820	147	1	1	1	3
PATRIC76	USA	wild	FQS	Clade-II	822	101	1	1	3	5
PATRIC43	USA	wild	FQS	Clade-II	823	0	1	0	1	2
SEZX	USA	wild	FQS	Clade-II	824	43	0	1	0	1
PATRIC11	USA	wild	FQS	Clade-II	826	53	1	0	3	4
PATRIC112	USA	wild	FQS	Clade-II	827	27	1	1	2	4
PATRIC60	USA	wild	FQS	Clade-II	829	22	1	0	2	3
PATRIC53	USA	wild	FQS	Clade-II	831	10	1	1	0	2
PATRIC72	USA	wild	FQS	Clade-II	832	36	1	1	0	2
PATRIC106	USA	wild	FQS	Clade-II	833	68	1	2	0	3
PATRIC65	USA	wild	FQS	Clade-II	835	19	1	0	2	3
PATRIC85	USA	wild	FQS	Clade-II	836	103	2	0	2	4
PATRIC92	USA	wild	FQS	Clade-II	836	124	2	0	2	4
PATRIC46	USA	wild	FQS	Clade-II	837	57	1	1	1	3
PATRIC84	USA	wild	FQS	Clade-II	838	58	2	0	0	2
PATRIC116	USA	wild	FQS	Clade-II	839	51	1	0	2	3
PATRIC66	USA	wild	FQS	Clade-II	840	10	1	0	2	3
PATRIC61	USA	wild	FQS	Clade-II	841	14	1	1	0	2
PATRIC132	USA	wild	FQS	Clade-II	843	0	1	0	0	1
PATRIC110	USA	wild	FQS	Clade-II	844	2	1	0	0	1
PATRIC129	USA	wild	FQS	Clade-II	845	98	2	0	2	4
PATRIC13	USA	wild	FQS	Clade-II	846	121	2	1	1	4
PATRIC130	USA	wild	FQS	Clade-II	847	38	2	0	0	2
PATRIC93	USA	wild	FQS	Clade-II	849	44	0	2	0	2
PATRIC114	USA	wild	FQS	Clade-II	850	15	1	0	2	3
PATRIC134	USA	wild	FQS	Clade-II	851	12	1	0	2	3
PATRIC83	USA	wild	FQS	Clade-II	852	49	2	0	0	2
PATRIC80	USA	wild	FQS	Clade-II	853	132	1	3	0	4
CP035743	USA	wild	FQS	Clade-II	856	51	1	0	2	3
PATRIC91	USA	wild	FQS	Clade-II	858	0	1	0	1	2
PATRIC128	USA	wild	FQS	Clade-II	859	135	4	0	1	5
PATRIC51	USA	wild	FQS	Clade-II	861	62	1	0	2	3
PATRIC148	USA	wild	FQS	Clade-II	862	90	2	0	0	2
PATRIC77	USA	wild	FQS	Clade-II	863	71	2	0	0	2
CP035742	USA	wild	FQS	Clade-II	865	8	0	0	1	1
PATRIC74	USA	wild	FQS	Clade-II	866	5	1	0	1	2
PATRIC117	USA	wild	FQS	Clade-II	870	112	1	2	0	3
PATRIC75	USA	wild	FQS	Clade-II	873	4	1	0	1	2
PATRIC47	USA	wild	FQS	Clade-II	875	11	1	0	1	2
PATRIC122	USA	wild	FQS	Clade-II	876	107	2	0	1	3
PATRIC45	USA	wild	FQS	Clade-II	877	49	1	1	0	2
PATRIC49	USA	wild	FQS	Clade-II	877	40	2	0	0	2
SEZW	USA	wild	FQS	Clade-II	878	90	0	2	2	4
CP035741	USA	wild	FQS	Clade-II	879	0	0	0	2	2
PATRIC39	USA	wild	FQS	Clade-II	880	57	2	0	3	5
PATRIC31	USA	wild	FQS	Clade-II	881	0	1	0	1	2
PATRIC34	USA	wild	FQS	Clade-II	882	52	1	0	2	3
PATRIC102	USA	wild	FQS	Clade-II	883	104	3	0	2	5
PATRIC120	USA	wild	FQS	Clade-II	884	118	1	2	0	3
PJUR	Africa	wild	FQS	Clade-II	888	0	0	0	1	1
PJUQ	Africa	wild	FQS	Clade-II	889	0	0	0	1	1
PATRIC10	USA	wild	FQS	Clade-II	892	92	2	0	1	3
PATRIC17	USA	wild	FQS	Clade-II	893	49	2	0	1	3
PATRIC18	USA	wild	FQS	Clade-II	894	56	1	1	1	3
PATRIC25	USA	wild	FQS	Clade-II	895	99	2	0	0	2
PATRIC29	USA	wild	FQS	Clade-II	896	7	1	1	0	2
PATRIC33	USA	wild	FQS	Clade-II	897	66	1	0	2	3
PATRIC37	USA	wild	FQS	Clade-II	898	68	2	1	0	3
PATRIC41	USA	wild	FQS	Clade-II	899	170	2	0	3	5
PATRIC56	USA	wild	FQS	Clade-II	900	48	2	0	1	3
PATRIC57	USA	wild	FQS	Clade-II	901	50	2	0	0	2
PATRIC59	USA	wild	FQS	Clade-II	902	149	2	0	5	7
PATRIC67	USA	wild	FQS	Clade-II	903	196	2	1	3	6
PATRIC73	USA	wild	FQS	Clade-II	904	0	1	0	0	1
PATRIC87	USA	wild	FQS	Clade-II	905	7	1	0	1	2
PATRIC88	USA	wild	FQS	Clade-II	906	59	1	1	0	2
PATRIC101	USA	wild	FQS	Clade-II	908	100	2	0	0	2
PATRIC103	USA	wild	FQS	Clade-II	909	54	1	0	1	2
PATRIC115	USA	wild	FQS	Clade-II	910	0	1	0	0	1
PATRIC119	USA	wild	FQS	Clade-II	911	102	2	0	1	3
PATRIC125	USA	wild	FQS	Clade-II	913	3	1	1	1	3
Abcess	USA	wild	FQS	Clade-II	923	0	0	0	5	5
PATRIC111	USA	wild	FQS	Clade-II	923	106	1	1	1	3
CP035740	USA	wild	FQS	Clade-II	1045	52	0	1	1	2
QHID	NewZealand	wild	FQS	Clade-II	1171	9	0	0	1	1
RJQH	USA	wild	FQS	Clade-II	1291	148	3	1	0	4
SEZY	USA	wild	FQS	Clade-II	1335	39	1	0	0	1
K13_D9	USA	wild	FQS	Clade-II	1404	94	2	0	0	2
K13_E3	USA	wild	FQS	Clade-II	1405	112	1	0	2	3
K14_H9	USA	wild	FQS	Clade-II	1406	0	0	0	5	5
K15_G6	USA	grlA	FQS	Clade-II	1407	115	0	1	1	2
K6_G8	USA	wild	FQS	Clade-II	1409	0	0	0	1	1
K8_C4	USA	wild	FQS	Clade-II	1410	74	0	2	2	4
PATRIC1	USA	wild	FQS	Clade-II	1411	89	1	0	3	4
TA30846	USA	wild	FQS	Clade-II	1412	10	0	0	1	1
TA33072	USA	wild	FQS	Clade-II	1413	48	1	0	1	2
TA33717	USA	wild	FQS	Clade-II	1414	40	1	0	0	1
TA33914	USA	wild	FQS	Clade-II	1415	111	1	2	0	3
TA33972	USA	wild	FQS	Clade-II	1416	66	0	0	2	2
TA35753	USA	wild	FQS	Clade-II	1417	60	0	1	1	2
