# Supplementary material for: Prophage-Mediated Disruption of Genetic Competence in Staphylococcus pseudintermedius
Source: mSystems. 2020 Feb 18;5(1):e00684-19. doi: 10.1128/mSystems.00684-19 (PMC7029219; doi:10.1128/mSystems.00684-19)
Supplement: TABLE S4 [file mSystems.00684-19-st004.xlsx]

## Sheet: SpST71A
#query_name	seed_eggNOG_ortholog	seed_ortholog_evalue	seed_ortholog_score	best_tax_level	Preferred_name	GOs	KEGG_ko	KEGG_Pathway	tax_scope	eggNOG Ogs	COG functional category	eggNOG free text description
A9I65_06095	984892.SPSE_1248	2.5e-264	917.5	Staphylococcaceae	gluP		ko:K19225		Bacteria	1TQXT@1239,4GXW8@90964,4HCDF@91061,COG0457@1,COG0457@2,COG0705@1,COG0705@2	S	Rhomboid family
A9I65_06100	984892.SPSE_1249	7.3e-29	132.5	Staphylococcaceae	yqgQ				Bacteria	1TXZX@1239,4GZVF@90964,4I72T@91061,COG4483@1,COG4483@2	S	Bacterial protein of unknown function (DUF910)
A9I65_06105	984892.SPSE_1250	1.1e-186	659.1	Staphylococcaceae	glk	GO:0005575,GO:0005622,GO:0005623,GO:0005737,GO:0044424,GO:0044464	ko:K00845	ko00010,ko00052,ko00500,ko00520,ko00521,ko00524,ko01100,ko01110,ko01120,ko01130,ko01200,map00010,map00052,map00500,map00520,map00521,map00524,map01100,map01110,map01120,map01130,map01200	Bacteria	1TPKW@1239,4GXEV@90964,4HBAU@91061,COG1940@1,COG1940@2	G	glucokinase
A9I65_06110	984892.SPSE_1251	3.4e-49	200.7	Staphylococcaceae	yqgV	GO:0005575,GO:0005622,GO:0005623,GO:0005737,GO:0005829,GO:0044424,GO:0044444,GO:0044464	-		Bacteria	1VC84@1239,4GZ4S@90964,4HMNH@91061,COG0011@1,COG0011@2	S	Thiamine-binding protein
A9I65_06115	984892.SPSE_1252	2e-117	428.3	Staphylococcaceae	ycbL	GO:0003674,GO:0003824,GO:0004416,GO:0005575,GO:0005622,GO:0005623,GO:0005737,GO:0005829,GO:0006081,GO:0006082,GO:0006089,GO:0008150,GO:0008152,GO:0009056,GO:0009438,GO:0009987,GO:0016787,GO:0016788,GO:0016790,GO:0019243,GO:0019752,GO:0032787,GO:0042180,GO:0042182,GO:0043436,GO:0044237,GO:0044248,GO:0044281,GO:0044282,GO:0044424,GO:0044444,GO:0044464,GO:0046185,GO:0051596,GO:0061727,GO:0071704,GO:…	ko:K01069	ko00620,map00620	Bacteria	1V6FA@1239,4GXZ0@90964,4HHRQ@91061,COG0491@1,COG0491@2	S	metallo-beta-lactamase superfamily protein
A9I65_06125	1280.SAXN108_0307	6.6e-80	304.7	Staphylococcaceae					Bacteria	1V2AX@1239,4H1EN@90964,4HGTQ@91061,COG0582@1,COG0582@2	L	Phage integrase family
A9I65_06130	1141106.CAIB01000072_gene599	1.2e-37	163.3	Staphylococcaceae					Bacteria	1U2XX@1239,2DK23@1,30876@2,4H168@90964,4ICKX@91061	-
A9I65_06135	396513.SCA_0465	8.9e-38	163.3	Staphylococcaceae					Bacteria	1VHHB@1239,4GZB3@90964,4HP9K@91061,COG2856@1,COG2856@2	E	Pfam:DUF955
A9I65_06140	320839.Q4ZCJ1_9CAUD	2.5e-28	131.3	Siphoviridae					Viruses	4QAQV@10239,4QKM5@10699,4QPCB@28883,4QUPK@35237	S	sequence-specific DNA binding
A9I65_06160	1405498.SSIM_05180	1.6e-12	78.6	Staphylococcaceae					Bacteria	1TXVI@1239,29IB0@1,30584@2,4GZFH@90964,4I6Y0@91061	-
A9I65_06170	1141106.CAIB01000285_gene2648	4.1e-16	90.5	Staphylococcaceae					Bacteria	1TY7K@1239,2DJBV@1,305H9@2,4H09M@90964,4I7AZ@91061	S	Protein of unknown function (DUF1108)
A9I65_06175	1280.SAXN108_2091	7.7e-192	677.2	Bacilli					Bacteria	1TQY7@1239,4HCRF@91061,COG1196@1,COG1196@2	D	Psort location Cytoplasmic, score
A9I65_06185	71366.O80082_9CAUD	4.1e-127	461.1	Siphoviridae					Viruses	4QBHS@10239,4QKSP@10699,4QPT9@28883,4QUVV@35237	S	DNA metabolic process
A9I65_06190	1027292.HMPREF9372_3394	6.4e-64	250.8	Planococcaceae					Bacteria	1TSJF@1239,26DYE@186818,4HB1R@91061,COG1235@1,COG1235@2	S	Beta-lactamase superfamily domain
A9I65_06195	396513.SCA_0027	2.8e-47	194.9	Staphylococcaceae	ssb		ko:K03111	ko03030,ko03430,ko03440,map03030,map03430,map03440	Bacteria	1V3WT@1239,4GX8H@90964,4HH8I@91061,COG0629@1,COG0629@2	L	Plays an important role in DNA replication, recombination and repair. Binds to ssDNA and to an array of partner proteins to recruit them to their sites of action during DNA metabolism
A9I65_06200	1158607.UAU_01006	1.2e-17	96.3	Enterococcaceae					Bacteria	1VFNJ@1239,2BZYB@1,331KR@2,4B3Y7@81852,4HPGT@91061	-
A9I65_06205	1211817.CCAT010000049_gene2467	6.9e-45	187.6	Clostridiaceae					Bacteria	1V1NK@1239,24F19@186801,28PQ6@1,2ZCCB@2,36GJ8@31979	-
A9I65_06210	1273712.R9QSV5_9CAUD	3.9e-46	191.8	Siphoviridae					Viruses	4QAX8@10239,4QKTJ@10699,4QPHH@28883,4QVB1@35237	S	calcium ion binding
A9I65_06215	396513.SCA_0479	3.5e-95	354.8	Staphylococcaceae	dnaC	GO:0005575,GO:0005622,GO:0005623,GO:0005737,GO:0006139,GO:0006259,GO:0006260,GO:0006261,GO:0006271,GO:0006725,GO:0006807,GO:0008150,GO:0008152,GO:0009058,GO:0009059,GO:0009987,GO:0022616,GO:0034641,GO:0034645,GO:0043170,GO:0044237,GO:0044238,GO:0044249,GO:0044260,GO:0044424,GO:0044464,GO:0046483,GO:0071704,GO:0090304,GO:1901360,GO:1901576	ko:K02315,ko:K10762		Bacteria	1TPKM@1239,4GYTX@90964,4HH4U@91061,COG1484@1,COG1484@2	L	IstB-like ATP binding protein
A9I65_06225	1220551.SCHR_00725	3.6e-17	94	Staphylococcaceae					Bacteria	1TY8B@1239,29IKJ@1,305HT@2,4H0AV@90964,4I7BQ@91061	-
A9I65_06230	596319.STAWA0001_0637	3.2e-13	80.5	Staphylococcaceae					Bacteria	1TW4A@1239,29MSX@1,308QS@2,4H0BN@90964,4I4UN@91061	S	Phage Conserved Open Reading Frame 51
A9I65_06235	1141106.CAIB01000131_gene1093	1.3e-12	78.6	Staphylococcaceae					Bacteria	1TW2T@1239,2CC8Y@1,3045M@2,4H08Q@90964,4I4SI@91061	-
A9I65_06255	758.BBIX01000008_gene1307	2.3e-21	109	Pasteurellales	mazG				Bacteria	1NBT1@1224,1TFI9@1236,1Y937@135625,COG1694@1,COG1694@2	S	protein of Mannheimia haemolytica PHL213 UniRef RepID A7JSI2_PASHA
A9I65_06260	1141106.CAIB01000118_gene950	1.2e-63	249.2	Bacilli					Bacteria	1VDBH@1239,2EEPZ@1,32S72@2,4IRWC@91061	-
A9I65_06265	1147044.H9A0M6_9CAUD	7.5e-28	130.2	Siphoviridae					Viruses	4QAKA@10239,4QMTC@10699,4QR9C@28883,4QYN9@35237	S	sigma factor activity
A9I65_06270	525378.HMPREF0793_1869	3.8e-46	190.7	Staphylococcaceae			ko:K07451		Bacteria	1VKF1@1239,4H1SP@90964,4IRTY@91061,COG1403@1,COG1403@2	L	HNH nucleases
A9I65_06275	525378.HMPREF0793_1870	6.6e-34	149.8	Staphylococcaceae					Bacteria	1VF3I@1239,2ECKX@1,336IZ@2,4H03E@90964,4HNWG@91061	-
A9I65_06280	525378.HMPREF0793_1871	7.5e-297	1025.8	Staphylococcaceae					Bacteria	1TPU1@1239,4GX4C@90964,4HAXI@91061,COG4626@1,COG4626@2	S	COG4626 Phage terminase-like protein, large subunit
A9I65_06285	525378.HMPREF0793_1872	1.8e-180	638.6	Staphylococcaceae					Bacteria	1TRKF@1239,4GXFH@90964,4HBR6@91061,COG4695@1,COG4695@2	S	Phage portal protein
A9I65_06290	525378.HMPREF0793_1873	3.2e-82	311.6	Staphylococcaceae	clpP		ko:K01358	ko04112,ko04212,map04112,map04212	Bacteria	1TR2H@1239,4GZBW@90964,4HBZH@91061,COG0740@1,COG0740@2	OU	Belongs to the peptidase S14 family
A9I65_06295	525378.HMPREF0793_1874	2.4e-169	601.7	Staphylococcaceae					Bacteria	1U3SF@1239,4GYQC@90964,4HAF8@91061,COG4653@1,COG4653@2	S	Phage capsid family
A9I65_06300	525378.HMPREF0793_1875	7.4e-38	162.9	Staphylococcaceae					Bacteria	1VET0@1239,2E9EY@1,333N9@2,4GZVU@90964,4HP4N@91061	-
A9I65_06305	525378.HMPREF0793_1876	8.6e-35	152.9	Staphylococcaceae					Bacteria	1VG0U@1239,2E6VH@1,331F3@2,4H017@90964,4HPUV@91061	-
A9I65_06310	1165702.R4WAN5_9CAUD	1e-50	206.1	Siphoviridae					Viruses	4QF6I@10239,4QMPW@10699,4QUJF@28883,4QVCW@35237	-
A9I65_06315	215167.Q4ZCT3_9CAUD	1.6e-48	198.7	Caudovirales					Viruses	4QEX7@10239,4QSTW@28883,4QZVT@35237	-
A9I65_06320	1194526.A284_07860	6e-99	367.1	Staphylococcaceae					Bacteria	1VI5B@1239,2E88F@1,335ZR@2,4GZBB@90964,4HSNQ@91061	S	Phage tail tube protein
A9I65_06325	55511.Q4ZE32_9CAUD	1.3e-33	149.4	Siphoviridae		GO:0005575,GO:0019012,GO:0019028,GO:0044423	-		Viruses	4QAK6@10239,4QKP8@10699,4QPBY@28883,4QUP9@35237	S	peptidase activity
A9I65_06330	1194526.A284_07850	3e-38	164.5	Staphylococcaceae					Bacteria	1TXZE@1239,29UAC@1,30FKF@2,4GZUT@90964,4I72C@91061	-
A9I65_06335	1165702.R4WAN6_9CAUD	0	1424.5	Siphoviridae		GO:0008150,GO:0016032,GO:0019058,GO:0019068,GO:0044403,GO:0044419,GO:0051704,GO:0098003	-		Viruses	4QAK6@10239,4QKKV@10699,4QPBY@28883,4QUP9@35237	S	peptidoglycan catabolic process
A9I65_06340	186152.Q8SDP2_9CAUD	3.9e-92	344.7	Siphoviridae		GO:0005575,GO:0019012,GO:0044423,GO:0098015	-		Viruses	4QBF8@10239,4QKN2@10699,4QPI9@28883,4QUS7@35237	S	Phage tail protein
A9I65_06345	320839.Q4ZCK7_9CAUD	3.3e-145	521.9	Siphoviridae		GO:0005575,GO:0019012	-		Viruses	4QAK6@10239,4QKKV@10699,4QPBY@28883,4QUP9@35237	S	peptidoglycan catabolic process
A9I65_06355	55511.Q4ZE17_9CAUD	2.4e-62	245.4	Siphoviridae					Viruses	4QAYQ@10239,4QKNS@10699,4QQ3V@28883,4QV86@35237	S	Domain of unknown function (DUF2479)
A9I65_06360	55511.Q4ZE16_9CAUD	3.8e-137	494.6	Siphoviridae					Viruses	4QDBN@10239,4QM8W@10699,4QR19@28883,4QX0G@35237	-
A9I65_06365	55511.Q4ZE15_9CAUD	2.4e-194	684.9	Siphoviridae					Viruses	4QAYQ@10239,4QKNS@10699,4QQ3V@28883,4QV86@35237	S	Domain of unknown function (DUF2479)
A9I65_06370	279808.SH2335	1.8e-164	586.3	Staphylococcaceae			ko:K20306		Bacteria	1UJ91@1239,4H1QT@90964,4IT57@91061,COG2755@1,COG2755@2	E	Domain of unknown function (DUF2479)
A9I65_06375	1147042.H9A0W5_9CAUD	1e-40	172.9	Siphoviridae					Viruses	4QKVT@10699	S	Pfam:Phage_holin_4_1
A9I65_06380	458233.MCCL_0980	1.3e-91	343.2	Staphylococcaceae			ko:K01447		Bacteria	1UYW5@1239,4H1C8@90964,4HKY1@91061,COG5632@1,COG5632@2	M	Ami_2
A9I65_06390	1301100.HG529292_gene5157	7.3e-09	67.8	Clostridiaceae					Bacteria	1UFNT@1239,24HXU@186801,29N9N@1,3097H@2,36J8B@31979	-
A9I65_06400	1169152.AXVD01000040_gene916	6.4e-59	235	Bacteria					Bacteria	COG0553@1,COG0553@2	L	helicase activity
A9I65_06405	1211817.CCAT010000049_gene2441	5.2e-168	597.4	Clostridiaceae	ybdN				Bacteria	1TPCD@1239,24DNV@186801,36I7T@31979,COG3969@1,COG3969@2	S	Domain of unknown function (DUF3440)
A9I65_06410	1206110.L0P6I1_9CAUD	1.4e-76	292.4	Myoviridae					Viruses	4QBNM@10239,4QII1@10662,4QPQ9@28883,4QUT2@35237	S	N-methyltransferase activity
A9I65_06420	984892.SPSE_1254	8.6e-193	679.5	Staphylococcaceae	comGB		ko:K02244		Bacteria	1U00C@1239,4GY4X@90964,4HGUA@91061,COG1459@1,COG1459@2	NU	Late competence protein ComGB, access of DNA to ComEA
A9I65_06425	984892.SPSE_1255	4.4e-44	183.7	Staphylococcaceae	comGC	GO:0005575,GO:0005623,GO:0005886,GO:0009986,GO:0016020,GO:0044464,GO:0071944	ko:K02245,ko:K02456	ko03070,ko05111,map03070,map05111	Bacteria	1VFI9@1239,4GZP0@90964,4HNNT@91061,COG4537@1,COG4537@2	U	Required for transformation and DNA binding
A9I65_06430	984892.SPSE_1256	1.6e-76	292	Staphylococcaceae	comGD		ko:K02246,ko:K02456,ko:K02457,ko:K02679	ko03070,ko05111,map03070,map05111	Bacteria	1VPJR@1239,4GZSN@90964,4HP3N@91061,COG2165@1,COG2165@2	NU	COG2165 Type II secretory pathway, pseudopilin PulG
A9I65_06435	984892.SPSE_1258	2.7e-58	231.1	Staphylococcaceae	comGF		ko:K02246,ko:K02248		Bacteria	1TVTS@1239,4GZW9@90964,4I48J@91061,COG4940@1,COG4940@2	U	Putative Competence protein ComGF
A9I65_06445	984892.SPSE_1259	6.5e-93	346.7	Staphylococcaceae	aroK	GO:0000287,GO:0003674,GO:0003824,GO:0004765,GO:0005488,GO:0006082,GO:0006520,GO:0006725,GO:0006793,GO:0006796,GO:0006807,GO:0008150,GO:0008152,GO:0008652,GO:0009058,GO:0009072,GO:0009073,GO:0009987,GO:0016053,GO:0016301,GO:0016310,GO:0016740,GO:0016772,GO:0016773,GO:0019438,GO:0019632,GO:0019752,GO:0032787,GO:0043167,GO:0043169,GO:0043436,GO:0044237,GO:0044238,GO:0044249,GO:0044281,GO:0044283,GO:…	ko:K00891,ko:K13829	ko00400,ko01100,ko01110,ko01130,ko01230,map00400,map01100,map01110,map01130,map01230	Bacteria	1VA6Z@1239,4GZ6H@90964,4HKD6@91061,COG0703@1,COG0703@2	F	Catalyzes the specific phosphorylation of the 3-hydroxyl group of shikimic acid using ATP as a cosubstrate

## Sheet: SpST71B
#query_name	seed_eggNOG_ortholog	seed_ortholog_evalue	seed_ortholog_score	best_tax_level	Preferred_name	GOs	KEGG_ko	KEGG_Pathway	tax_scope	eggNOG Ogs	COG functional category	eggNOG free text description
A9I65_10180	984892.SPSE_1965	4.1e-172	610.5	Staphylococcaceae	yfhF		ko:K07071		Bacteria	1TRCE@1239,4GXM1@90964,4HBRT@91061,COG1090@1,COG1090@2	S	epimerase dehydratase family
A9I65_10185	984892.SPSE_1966	6.3e-90	336.7	Staphylococcaceae	yncA		ko:K03823	ko00440,ko01130,map00440,map01130	Bacteria	1V6X5@1239,4H1FU@90964,4HIP1@91061,COG1247@1,COG1247@2	M	Acetyltransferase (GNAT) domain
A9I65_10190	984892.SPSE_1967	5.9e-103	380.2	Staphylococcaceae	clpP	GO:0003674,GO:0003824,GO:0004176,GO:0005488,GO:0005515,GO:0006355,GO:0006508,GO:0006515,GO:0006807,GO:0008150,GO:0008152,GO:0008233,GO:0009056,GO:0009057,GO:0009889,GO:0009890,GO:0009892,GO:0009987,GO:0010468,GO:0010556,GO:0010558,GO:0010605,GO:0010629,GO:0016462,GO:0016787,GO:0016817,GO:0016818,GO:0016887,GO:0017111,GO:0019219,GO:0019222,GO:0019538,GO:0030163,GO:0031323,GO:0031324,GO:0031326,GO:…	ko:K01358	ko04112,ko04212,map04112,map04212	Bacteria	1TQ91@1239,4GY2Y@90964,4HA8J@91061,COG0740@1,COG0740@2	OU	Cleaves peptides in various proteins in a process that requires ATP hydrolysis. Has a chymotrypsin-like activity. Plays a major role in the degradation of misfolded proteins
A9I65_10200	984892.SPSE_1640	3.5e-09	67	Staphylococcaceae					Bacteria	1TY5I@1239,2DJB9@1,305DF@2,4H06I@90964,4I102@91061	-
A9I65_10205	1403390.U3PBN3_9CAUD	9.5e-66	256.5	Siphoviridae					Viruses	4QE6I@10239,4QMC3@10699,4QTFJ@28883,4QXY0@35237	-
A9I65_10210	458233.MCCL_0980	6.4e-91	340.9	Staphylococcaceae			ko:K01447		Bacteria	1UYW5@1239,4H1C8@90964,4HKY1@91061,COG5632@1,COG5632@2	M	Ami_2
A9I65_10215	1147042.H9A0W5_9CAUD	2e-39	168.7	Siphoviridae					Viruses	4QKVT@10699	S	Pfam:Phage_holin_4_1
A9I65_10220	1194526.A284_07790	1.8e-15	90.9	Staphylococcaceae					Bacteria	1TWRP@1239,29PT7@1,30ARE@2,4H16Z@90964,4I5JM@91061	-
A9I65_10225	55511.Q4ZE15_9CAUD	1.3e-107	396.7	Siphoviridae					Viruses	4QAYQ@10239,4QKNS@10699,4QQ3V@28883,4QV86@35237	S	Domain of unknown function (DUF2479)
A9I65_10230	55511.Q4ZE16_9CAUD	3.1e-96	358.6	Siphoviridae					Viruses	4QDBN@10239,4QM8W@10699,4QR19@28883,4QX0G@35237	-
A9I65_10235	55511.Q4ZE17_9CAUD	3.2e-33	148.7	Siphoviridae					Viruses	4QAYQ@10239,4QKNS@10699,4QQ3V@28883,4QV86@35237	S	Domain of unknown function (DUF2479)
A9I65_10240	1405498.SSIM_04805	3.9e-92	345.5	Staphylococcaceae					Bacteria	1UMTE@1239,4GYJ1@90964,4ITZQ@91061,COG4926@1,COG4926@2	S	Prophage endopeptidase tail
A9I65_10245	1034809.SLUG_08770	2.3e-61	242.7	Staphylococcaceae					Bacteria	1TXVG@1239,29IAY@1,30582@2,4GZFD@90964,4I6XY@91061	S	Phage tail protein
A9I65_10250	55511.Q4ZE24_9CAUD	1.7e-99	371.3	Siphoviridae					Viruses	4QCW9@10239,4QKKV@10699,4QRW0@28883,4QWCU@35237	S	peptidoglycan catabolic process
A9I65_10255	1071073.KI530547_gene3820	5.4e-11	73.9	Bacillus					Bacteria	1U6D5@1239,1ZNCB@1386,2DI96@1,302EE@2,4IG4X@91061	-
A9I65_10260	458233.MCCL_0931	2.5e-24	118.2	Staphylococcaceae					Bacteria	1VIFH@1239,2DSY1@1,33HWD@2,4H00B@90964,4IGDY@91061	S	Phage tail assembly chaperone protein, TAC
A9I65_10265	575608.B7T0D7_9CAUD	1.2e-28	133.3	Siphoviridae					Viruses	4QAVQ@10239,4QKPR@10699,4QPGB@28883,4QXUP@35237	S	Phage major tail protein 2
A9I65_10270	1159488.SEQMU2_01830	3.5e-11	74.7	Staphylococcaceae					Bacteria	1U578@1239,2DHS7@1,300R1@2,4H0ZR@90964,4IEYR@91061	-
A9I65_10275	698737.SLGD_02248	1.1e-21	109.4	Bacilli					Bacteria	1VFPA@1239,2CIV5@1,32ZS6@2,4HRD2@91061	S	Bacteriophage HK97-gp10, putative tail-component
A9I65_10280	1034809.SLUG_08700	5.5e-15	87	Staphylococcaceae					Bacteria	1TYIS@1239,2A27G@1,30QI4@2,4H135@90964,4I7P8@91061	-
A9I65_10285	575608.B7T0D4_9CAUD	9.3e-18	96.3	Siphoviridae					Viruses	4QBCW@10239,4QKNA@10699,4QPS7@28883,4QUN6@35237	S	Phage gp6-like head-tail connector protein
A9I65_10295	1141106.CAIB01000258_gene2315	8.7e-22	110.5	Staphylococcaceae					Bacteria	1VEET@1239,2DNT1@1,32YZX@2,4H057@90964,4HQ00@91061	S	Domain of unknown function (DUF4355)
A9I65_10305	984892.SPSE_0986	5.7e-169	600.9	Staphylococcaceae					Bacteria	1U6KJ@1239,4GYNR@90964,4HGZW@91061,COG2369@1,COG2369@2	S	head morphogenesis protein, SPP1 gp7 family
A9I65_10310	984892.SPSE_1074	1.4e-102	379	Staphylococcaceae					Bacteria	1TR67@1239,2DB9U@1,2Z7Z6@2,4GZDI@90964,4HAC8@91061	S	Phage portal protein, SPP1 Gp6-like
A9I65_10315	458233.MCCL_0921	6.6e-152	543.9	Staphylococcaceae	ps334				Bacteria	1TT2C@1239,4H090@90964,4H9S2@91061,COG1783@1,COG1783@2	S	Phage terminase, large subunit
A9I65_10320	1147044.H9A0M8_9CAUD	4.3e-42	177.6	Siphoviridae					Viruses	4QB6U@10239,4QKMH@10699,4QQ2F@28883,4QUPZ@35237	S	Terminase small subunit
A9I65_10325	1141106.CAIB01000133_gene1114	2.7e-54	218	Bacilli					Bacteria	1VMGI@1239,2E42J@1,32YZ1@2,4HSUA@91061	S	Transcriptional regulator, RinA family
A9I65_10330	279808.SH1779	9.5e-221	772.7	Staphylococcaceae					Bacteria	1TPFZ@1239,4H091@90964,4HAIF@91061,COG0553@1,COG0553@2	L	SNF2 family N-terminal domain
A9I65_10335	320836.Q4ZD25_9CAUD	1e-34	152.5	Siphoviridae					Viruses	4QBET@10239,4QKVF@10699,4QQ0K@28883,4QVSW@35237	S	hydrolase activity, acting on ester bonds
A9I65_10340	215167.Q4ZCN2_9CAUD	0	1426.4	Viruses					Viruses	4QCHV@10239	S	Virulence-associated protein E
A9I65_10350	1197953.I6SB84_9CAUD	2.8e-40	171	Siphoviridae					Viruses	4QAQV@10239,4QKM5@10699,4QPCB@28883,4QUPK@35237	S	sequence-specific DNA binding
A9I65_10380	320836.Q4ZD45_9CAUD	0	1158.7	Siphoviridae		GO:0003674,GO:0003824,GO:0003887,GO:0004518,GO:0004527,GO:0006139,GO:0006259,GO:0006725,GO:0006807,GO:0008150,GO:0008152,GO:0008408,GO:0009058,GO:0009059,GO:0009987,GO:0016740,GO:0016772,GO:0016779,GO:0016787,GO:0016788,GO:0018130,GO:0019438,GO:0034061,GO:0034641,GO:0034645,GO:0034654,GO:0043170,GO:0044237,GO:0044238,GO:0044249,GO:0044260,GO:0044271,GO:0046483,GO:0071704,GO:0071897,GO:0090304,GO:…	-		Viruses	4QAKM@10239,4QKNE@10699,4QPEF@28883,4QUU7@35237	S	DNA polymerase family A
A9I65_10385	320836.Q4ZD46_9CAUD	2.9e-83	314.7	Siphoviridae					Viruses	4QBNJ@10239,4QM09@10699,4QQAU@28883,4QWE0@35237	S	Protein of unknown function (DUF2815)
A9I65_10390	320836.Q4ZD47_9CAUD	2.1e-176	625.2	Siphoviridae					Viruses	4QC5D@10239,4QM4F@10699,4QPVU@28883,4QVY9@35237	S	Protein of unknown function (DUF2800)
A9I65_10405	985762.SAGN_05930	6.8e-45	186.4	Staphylococcaceae					Bacteria	1VDBG@1239,4GZCA@90964,4HKZG@91061,COG4707@1,COG4707@2	S	Domain of unknown function (DUF771)
A9I65_10410	1197952.I6TJS0_9CAUD	8.3e-113	413.3	Siphoviridae					Viruses	4QKMY@10699,4QV7H@35237	S	DNA binding
A9I65_10415	1280.SAXN108_0314	3.6e-52	211.1	Staphylococcaceae					Bacteria	1W4MD@1239,2FKU7@1,34CEM@2,4H0XH@90964,4I0DJ@91061	-
A9I65_10425	1141106.CAIB01000151_gene1316	9.2e-84	316.6	Staphylococcaceae	XK27_10050				Bacteria	1VEVT@1239,4H1AD@90964,4HNRR@91061,COG1396@1,COG1396@2,COG2932@1,COG2932@2	K	Peptidase S24-like
A9I65_10435	458233.MCCL_0902	5.5e-26	125.2	Staphylococcaceae					Bacteria	1V38S@1239,4H00Z@90964,4IEDY@91061,COG4823@1,COG4823@2	V	Abi-like protein
A9I65_10440	320836.Q4ZD55_9CAUD	1.6e-191	675.2	Siphoviridae		GO:0006139,GO:0006259,GO:0006725,GO:0006807,GO:0008150,GO:0008152,GO:0009987,GO:0015074,GO:0034641,GO:0043170,GO:0044237,GO:0044238,GO:0044260,GO:0046483,GO:0071704,GO:0090304,GO:1901360	-		Viruses	4QAQE@10239,4QKN9@10699,4QPDM@28883,4QUYF@35237	S	Phage integrase family
A9I65_10445	984892.SPSE_1970	3.4e-169	600.9	Staphylococcaceae	whiA	GO:0005575,GO:0005618,GO:0005623,GO:0005886,GO:0008150,GO:0016020,GO:0030312,GO:0043937,GO:0044464,GO:0050789,GO:0050793,GO:0065007,GO:0071944	ko:K09762		Bacteria	1TP2X@1239,4GXYB@90964,4HB4H@91061,COG1481@1,COG1481@2	K	May be required for sporulation
A9I65_10450	984892.SPSE_1971	3.1e-181	641	Staphylococcaceae	ybhK				Bacteria	1TPNV@1239,4GXWK@90964,4HA0Z@91061,COG0391@1,COG0391@2	S	Required for morphogenesis under gluconeogenic growth conditions
A9I65_10455	984892.SPSE_1972	1.8e-167	595.1	Staphylococcaceae	rapZ	GO:0003674,GO:0003676,GO:0003723,GO:0005488,GO:0005515,GO:0005575,GO:0005623,GO:0005886,GO:0006139,GO:0006396,GO:0006725,GO:0006807,GO:0008150,GO:0008152,GO:0009987,GO:0010467,GO:0016020,GO:0016070,GO:0034641,GO:0042802,GO:0043170,GO:0044237,GO:0044238,GO:0044464,GO:0046483,GO:0071704,GO:0071944,GO:0090304,GO:0097159,GO:1901360,GO:1901363	ko:K06958		Bacteria	1TPS4@1239,4GY35@90964,4H9KM@91061,COG1660@1,COG1660@2	S	Displays ATPase and GTPase activities
A9I65_10460	984892.SPSE_1973	1.3e-173	615.5	Staphylococcaceae	trxB		ko:K00384	ko00450,map00450	Bacteria	1TNZS@1239,4GXGG@90964,4HA4N@91061,COG0492@1,COG0492@2	C	Belongs to the class-II pyridine nucleotide-disulfide oxidoreductase family
A9I65_10465	984892.SPSE_1974	1.7e-273	948	Staphylococcaceae					Bacteria	1UNAZ@1239,4GX7F@90964,4HDQ7@91061,COG0457@1,COG0457@2	S	Tetratricopeptide repeat
A9I65_10470	984892.SPSE_1975	9.9e-80	302.8	Staphylococcaceae	yvoF				Bacteria	1V1SM@1239,4GZ4G@90964,4HFTP@91061,COG0110@1,COG0110@2	S	Hexapeptide repeat of succinyl-transferase
A9I65_10475	984892.SPSE_1976	2.2e-159	568.2	Staphylococcaceae	lgt	GO:0003674,GO:0003824,GO:0005575,GO:0005623,GO:0005886,GO:0005887,GO:0006464,GO:0006807,GO:0008150,GO:0008152,GO:0008961,GO:0009058,GO:0009059,GO:0009249,GO:0009898,GO:0009987,GO:0010467,GO:0016020,GO:0016021,GO:0016740,GO:0016757,GO:0018065,GO:0018193,GO:0018205,GO:0019538,GO:0031224,GO:0031226,GO:0034645,GO:0036211,GO:0040007,GO:0042157,GO:0042158,GO:0043170,GO:0043412,GO:0044237,GO:0044238,GO:…	ko:K03438,ko:K13292		Bacteria	1TPAK@1239,4GX0P@90964,4HAT0@91061,COG0682@1,COG0682@2	M	Transfers the N-acyl diglyceride group on what will become the N-terminal cysteine of membrane lipoproteins

## Sheet: SpST68A
#query_name	seed_eggNOG_ortholog	seed_ortholog_evalue	seed_ortholog_score	best_tax_level	Preferred_name	GOs	KEGG_ko	KEGG_Pathway	tax_scope	eggNOG Ogs	COG functional category	eggNOG free text description
A6M57_7700	525378.HMPREF0793_1898	4.2e-09	66.2	Staphylococcaceae			ko:K20337	ko02024,map02024	Bacteria	1TW1F@1239,2DIUC@1,3044Z@2,4H058@90964,4I4QU@91061	S	antibacterial protein
A6M57_7715	984892.SPSE_1637	4.8e-230	803.5	Staphylococcaceae	trkH		ko:K03498		Bacteria	1TQ4S@1239,4GXT6@90964,4H9ME@91061,COG0168@1,COG0168@2	P	Potassium uptake protein, integral membrane component, KtrB
A6M57_7720	984892.SPSE_1638	4.9e-78	297	Staphylococcaceae			ko:K04750		Bacteria	1V6QS@1239,4GYWZ@90964,4HK80@91061,COG2764@1,COG2764@2	S	protein conserved in bacteria
A6M57_7725	1405498.SSIM_12335	2.3e-11	74.3	Staphylococcaceae					Bacteria	1TW18@1239,29H7C@1,3044X@2,4H04E@90964,4I4QM@91061	-
A6M57_7740	1141106.CAIB01000003_gene25	1.5e-236	825.1	Bacteria			ko:K01447,ko:K01448,ko:K17733	ko01503,map01503	Bacteria	COG5632@1,COG5632@2	M	N-Acetylmuramoyl-L-alanine amidase
A6M57_7745	1141106.CAIB01000118_gene911	3.6e-38	163.7	Staphylococcaceae					Bacteria	1VCIY@1239,2C0U7@1,32UM1@2,4GZIC@90964,4HKGX@91061	S	SPP1 phage holin
A6M57_7750	1141106.CAIB01000118_gene912	3.6e-64	250.8	Staphylococcaceae					Bacteria	1W6P5@1239,2C59H@1,2ZEB0@2,4GZSU@90964,4I21V@91061	-
A6M57_7755	1141106.CAIB01000118_gene913	1.2e-62	245.7	Staphylococcaceae					Bacteria	1VPJM@1239,2ERPR@1,33J93@2,4GZH6@90964,4HRHU@91061	-
A6M57_7760	1141106.CAIB01000118_gene914	1.6e-32	145.2	Staphylococcaceae					Bacteria	1TXX6@1239,2DJAN@1,3059I@2,4GZN2@90964,4I6ZS@91061	-
A6M57_7770	458233.MCCL_1514	1.1e-253	883.6	Staphylococcaceae	virB5		ko:K03200,ko:K15482	ko03070,ko05134,map03070,map05134	Bacteria	1U67P@1239,4GYIK@90964,4HAN5@91061,COG0497@1,COG0497@2,COG4926@1,COG4926@2,COG5314@1,COG5314@2	L	DNA recombination
A6M57_7775	1220551.SCHR_00605	4.9e-186	657.5	Staphylococcaceae					Bacteria	1TRIA@1239,4GYG6@90964,4HB9H@91061,COG4722@1,COG4722@2	S	Phage tail protein
A6M57_7780	1403390.U3PJ20_9CAUD	8.3e-299	1033.9	Siphoviridae		GO:0008150,GO:0016032,GO:0019058,GO:0019068,GO:0044403,GO:0044419,GO:0051704,GO:0098003			Viruses	4QAK6@10239,4QKKV@10699,4QPBY@28883,4QUP9@35237	S	peptidoglycan catabolic process
A6M57_7795	1403390.U3PCW8_9CAUD	4e-83	314.3	Siphoviridae					Viruses	4QAYN@10239,4QKPS@10699,4QPCU@28883,4QUR7@35237	S	Pfam:Phage_TTP_1
A6M57_7805	1403390.U3PDX1_9CAUD	8.4e-35	153.3	Siphoviridae					Viruses	4QKPW@10699	S	exonuclease activity
A6M57_7815	435838.HMPREF0786_00871	2e-12	78.6	Staphylococcaceae					Bacteria	1VP0M@1239,2EI91@1,33C0D@2,4H0C7@90964,4HSSD@91061	S	Phage gp6-like head-tail connector protein
A6M57_7825	1403390.U3PBL1_9CAUD	3.9e-168	597.8	Siphoviridae					Viruses	4QAK6@10239,4QKP8@10699,4QPBY@28883,4QUP9@35237	S	peptidase activity
A6M57_7830	435838.HMPREF0786_00873	3.8e-75	287.7	Staphylococcaceae	pi136		ko:K06904		Bacteria	1V1UF@1239,4GZDM@90964,4HATM@91061,COG3740@1,COG3740@2	S	Caudovirus prohead serine protease
A6M57_7835	1403390.U3PJ10_9CAUD	3.8e-192	677.6	Siphoviridae					Viruses	4QAYV@10239,4QKKX@10699,4QPU3@28883,4QUZ7@35237	S	Phage portal protein
A6M57_7840	1403390.U3PCW2_9CAUD	2.9e-283	980.7	Siphoviridae					Viruses	4QBV3@10239,4QKW5@10699,4QPPJ@28883,4QW0W@35237	S	Phage Terminase
A6M57_7845	1403390.U3PBK8_9CAUD	7.9e-66	256.5	dsDNA viruses, no RNA stage					Viruses	4QUNW@35237	S	Phage terminase, small subunit
A6M57_7850	1403390.U3PD10_9CAUD	4.5e-20	103.6	Siphoviridae					Viruses	4QAKE@10239,4QKTX@10699,4QPCE@28883,4QUP7@35237	S	HNH endonuclease
A6M57_7855	985762.SAGN_11257	5.8e-24	117.5	Staphylococcaceae					Bacteria	1V8R5@1239,4GZAV@90964,4HJMG@91061,COG3677@1,COG3677@2	L	Transposase
A6M57_7870	1141106.CAIB01000118_gene947	2e-40	171.4	Bacilli					Bacteria	1W3U4@1239,29R18@1,30C2C@2,4I259@91061	-
A6M57_7875	1141106.CAIB01000118_gene948	2.4e-13	80.9	Staphylococcaceae					Bacteria	1TY5A@1239,29III@1,305FR@2,4H067@90964,4I78J@91061	S	Protein of unknown function (DUF1381)
A6M57_7880	129009.Q9MBR0_9CAUD	3.4e-73	281.2	Siphoviridae					Viruses	4QB6J@10239,4QMFZ@10699,4QQ7W@28883,4QVZD@35237	S	dUTPase
A6M57_7895	1141106.CAIB01000205_gene1867	3.9e-21	106.7	Staphylococcaceae					Bacteria	1TW2T@1239,2CC8Y@1,3045M@2,4H08Q@90964,4I4SI@91061	-
A6M57_7900	1194526.A284_07965	3.3e-17	94	Staphylococcaceae					Bacteria	1TW4A@1239,29MSX@1,308QS@2,4H0BN@90964,4I4UN@91061	S	Phage Conserved Open Reading Frame 51
A6M57_7905	1141106.CAIB01000285_gene2636	1.2e-32	146.4	Staphylococcaceae					Bacteria	1TY72@1239,2EI4V@1,33BW7@2,4H08T@90964,4I7AB@91061	S	Protein of unknwon function (DUF3310)
A6M57_7920	1141106.CAIB01000059_gene502	4.8e-24	116.3	Staphylococcaceae					Bacteria	1TY8U@1239,2BMX0@1,32GGQ@2,4H0BT@90964,4I7CB@91061	-
A6M57_7925	525378.HMPREF0793_1848	2.2e-118	431.8	Staphylococcaceae	dnaC	GO:0005575,GO:0005622,GO:0005623,GO:0005737,GO:0006139,GO:0006259,GO:0006260,GO:0006261,GO:0006271,GO:0006725,GO:0006807,GO:0008150,GO:0008152,GO:0009058,GO:0009059,GO:0009987,GO:0022616,GO:0034641,GO:0034645,GO:0043170,GO:0044237,GO:0044238,GO:0044249,GO:0044260,GO:0044424,GO:0044464,GO:0046483,GO:0071704,GO:0090304,GO:1901360,GO:1901576	ko:K02315,ko:K10762		Bacteria	1TPKM@1239,4GYTX@90964,4HH4U@91061,COG1484@1,COG1484@2	L	IstB-like ATP binding protein
A6M57_7930	186153.Q8SDM1_BPPHD	7.5e-98	363.6	Siphoviridae					Viruses	4QAX8@10239,4QKTJ@10699,4QPHH@28883,4QVB1@35237	S	calcium ion binding
A6M57_7935	1141106.CAIB01000127_gene1056	4.3e-110	404.1	Staphylococcaceae					Bacteria	1VBY4@1239,2CV27@1,32SWP@2,4H1JX@90964,4HQXW@91061	S	Putative HNHc nuclease
A6M57_7940	1220551.SCHR_00775	1.3e-59	235.7	Staphylococcaceae	ssb		ko:K03111	ko03030,ko03430,ko03440,map03030,map03430,map03440	Bacteria	1V3WT@1239,4GZA6@90964,4HXM6@91061,COG0629@1,COG0629@2	L	Single-stranded DNA-binding protein
A6M57_7945	1405498.SSIM_07545	3e-95	354.8	Staphylococcaceae					Bacteria	1VBXN@1239,2E1QR@1,32X0X@2,4GYB0@90964,4HMXI@91061	S	ERF superfamily
A6M57_7950	1141106.CAIB01000104_gene785	2.7e-77	294.7	Staphylococcaceae					Bacteria	1VC9N@1239,2E5K5@1,330BC@2,4GZ26@90964,4HM43@91061	S	Siphovirus Gp157
A6M57_7960	1141106.CAIB01000285_gene2648	8.8e-35	152.5	Staphylococcaceae					Bacteria	1TY7K@1239,2DJBV@1,305H9@2,4H09M@90964,4I7AZ@91061	S	Protein of unknown function (DUF1108)
A6M57_7970	435838.HMPREF0786_00896	1.3e-21	108.6	Staphylococcaceae					Bacteria	1VHC0@1239,2BNE2@1,32H1P@2,4H06C@90964,4I4HC@91061	S	Domain of unknown function (DUF771)
A6M57_7985	1141106.CAIB01000114_gene885	2.8e-53	214.9	Staphylococcaceae					Bacteria	1U0EU@1239,29JXT@1,306V3@2,4GYPF@90964,4I9SA@91061	S	ORF6C domain
A6M57_7990	1141106.CAIB01000114_gene883	3.3e-89	335.1	Staphylococcaceae					Bacteria	1VJ6K@1239,2ED9W@1,3376A@2,4GYS2@90964,4HPM0@91061	S	Protein of unknown function (DUF3102)
A6M57_7995	1405498.SSIM_05020	1.8e-16	92	Staphylococcaceae					Bacteria	1TWPF@1239,29HIY@1,304G6@2,4H0Z3@90964,4I5HA@91061	-
A6M57_8000	435838.HMPREF0786_00898	6.1e-11	73.2	Staphylococcaceae					Bacteria	1TTTQ@1239,2DIGU@1,3038C@2,4H085@90964,4I79W@91061	S	Protein of unknown function (DUF2829)
A6M57_8005	1159488.SEQMU2_01595	1.6e-44	185.7	Staphylococcaceae					Bacteria	1W4MD@1239,2FKU7@1,34CEM@2,4H0XH@90964,4I0DJ@91061	-
A6M57_8010	320840.Q4ZCB2_9CAUD	1.1e-30	138.7	Siphoviridae					Viruses	4QAQV@10239,4QKM5@10699,4QPCB@28883,4QUPK@35237	S	sequence-specific DNA binding
A6M57_8015	320840.Q4ZCB4_9CAUD	1.8e-81	308.9	Siphoviridae					Viruses	4QAQV@10239,4QKM5@10699,4QPCB@28883,4QUPK@35237	S	sequence-specific DNA binding
A6M57_8020	1280.SAXN108_2106	1e-15	90.1	Staphylococcaceae					Bacteria	1TY47@1239,2DJBI@1,305EU@2,4H04D@90964,4I77C@91061	-
A6M57_8035	985762.SAGN_05885	7.4e-101	374	Staphylococcaceae					Bacteria	1TPE1@1239,4GX1I@90964,4HA65@91061,COG0582@1,COG0582@2	L	Belongs to the 'phage' integrase family
A6M57_8040	1280.SAXN108_1161	7.2e-08	62.8	Staphylococcaceae					Bacteria	1TW18@1239,29H7C@1,3044X@2,4H04E@90964,4I4QM@91061	-
A6M57_8065	984892.SPSE_1640	1e-27	128.6	Staphylococcaceae					Bacteria	1TY5I@1239,2DJB9@1,305DF@2,4H06I@90964,4I102@91061	-
A6M57_8070	984892.SPSE_1641	9.8e-56	222.6	Staphylococcaceae					Bacteria	1VN60@1239,2ERN7@1,33J7N@2,4GZI2@90964,4I6YN@91061	-

## Sheet: SpST68B
#query_name	seed_eggNOG_ortholog	seed_ortholog_evalue	seed_ortholog_score	best_tax_level	Preferred_name	GOs	KEGG_ko	KEGG_Pathway	tax_scope	eggNOG Ogs	COG functional category	eggNOG free text description
A6M57_9855	984892.SPSE_1965	1.2e-171	609	Staphylococcaceae	yfhF		ko:K07071		Bacteria	1TRCE@1239,4GXM1@90964,4HBRT@91061,COG1090@1,COG1090@2	S	epimerase dehydratase family
A6M57_9865	984892.SPSE_1966	9.7e-91	339.3	Staphylococcaceae	yncA		ko:K03823	ko00440,ko01130,map00440,map01130	Bacteria	1V6X5@1239,4H1FU@90964,4HIP1@91061,COG1247@1,COG1247@2	M	Acetyltransferase (GNAT) domain
A6M57_9870	984892.SPSE_1967	2.3e-45	188	Staphylococcaceae	clpP	GO:0003674,GO:0003824,GO:0004176,GO:0005488,GO:0005515,GO:0006355,GO:0006508,GO:0006515,GO:0006807,GO:0008150,GO:0008152,GO:0008233,GO:0009056,GO:0009057,GO:0009889,GO:0009890,GO:0009892,GO:0009987,GO:0010468,GO:0010556,GO:0010558,GO:0010605,GO:0010629,GO:0016462,GO:0016787,GO:0016817,GO:0016818,GO:0016887,GO:0017111,GO:0019219,GO:0019222,GO:0019538,GO:0030163,GO:0031323,GO:0031324,GO:0031326,GO:…	ko:K01358	ko04112,ko04212,map04112,map04212	Bacteria	1TQ91@1239,4GY2Y@90964,4HA8J@91061,COG0740@1,COG0740@2	OU	Cleaves peptides in various proteins in a process that requires ATP hydrolysis. Has a chymotrypsin-like activity. Plays a major role in the degradation of misfolded proteins
A6M57_9875	1078083.HMPREF1208_00269	4.9e-48	196.8	Staphylococcaceae	clpP	GO:0003674,GO:0003824,GO:0004176,GO:0005488,GO:0005515,GO:0006355,GO:0006508,GO:0006515,GO:0006807,GO:0008150,GO:0008152,GO:0008233,GO:0009056,GO:0009057,GO:0009889,GO:0009890,GO:0009892,GO:0009987,GO:0010468,GO:0010556,GO:0010558,GO:0010605,GO:0010629,GO:0016462,GO:0016787,GO:0016817,GO:0016818,GO:0016887,GO:0017111,GO:0019219,GO:0019222,GO:0019538,GO:0030163,GO:0031323,GO:0031324,GO:0031326,GO:…	ko:K01358	ko04112,ko04212,map04112,map04212	Bacteria	1TQ91@1239,4GY2Y@90964,4HA8J@91061,COG0740@1,COG0740@2	OU	Cleaves peptides in various proteins in a process that requires ATP hydrolysis. Has a chymotrypsin-like activity. Plays a major role in the degradation of misfolded proteins
A6M57_9890	984892.SPSE_1791	7.3e-61	240	Staphylococcaceae			ko:K07487		Bacteria	1TQQ9@1239,4GY76@90964,4H9KK@91061,COG3666@1,COG3666@2	L	COG3666 Transposase and inactivated derivatives
A6M57_9900	458233.MCCL_0980	1.7e-91	342.8	Staphylococcaceae			ko:K01447		Bacteria	1UYW5@1239,4H1C8@90964,4HKY1@91061,COG5632@1,COG5632@2	M	Ami_2
A6M57_9905	1147042.H9A0W5_9CAUD	1.9e-40	172.2	Siphoviridae					Viruses	4QKVT@10699	S	Pfam:Phage_holin_4_1
A6M57_9910	1194526.A284_07790	1.1e-15	91.7	Staphylococcaceae					Bacteria	1TWRP@1239,29PT7@1,30ARE@2,4H16Z@90964,4I5JM@91061	-
A6M57_9915	55511.Q4ZE15_9CAUD	4.6e-108	398.3	Siphoviridae					Viruses	4QAYQ@10239,4QKNS@10699,4QQ3V@28883,4QV86@35237	S	Domain of unknown function (DUF2479)
A6M57_9920	55511.Q4ZE16_9CAUD	2.2e-94	352.4	Siphoviridae					Viruses	4QDBN@10239,4QM8W@10699,4QR19@28883,4QX0G@35237	-
A6M57_9925	55511.Q4ZE17_9CAUD	6.3e-34	151	Siphoviridae					Viruses	4QAYQ@10239,4QKNS@10699,4QQ3V@28883,4QV86@35237	S	Domain of unknown function (DUF2479)
A6M57_9930	1405498.SSIM_04805	2.3e-92	346.3	Staphylococcaceae					Bacteria	1UMTE@1239,4GYJ1@90964,4ITZQ@91061,COG4926@1,COG4926@2	S	Prophage endopeptidase tail
A6M57_9935	1034809.SLUG_08770	3e-61	242.3	Staphylococcaceae					Bacteria	1TXVG@1239,29IAY@1,30582@2,4GZFD@90964,4I6XY@91061	S	Phage tail protein
A6M57_9940	698737.SLGD_02243	4.4e-90	340.1	Staphylococcaceae			ko:K01727		Bacteria	1TQ28@1239,4H1C3@90964,4HCMX@91061,COG1196@1,COG1196@2,COG5280@1,COG5280@2,COG5412@1,COG5412@2	D	Phage tail tape measure protein, TP901 family
A6M57_9945	1071073.KI530547_gene3820	4.5e-11	74.3	Bacillus					Bacteria	1U6D5@1239,1ZNCB@1386,2DI96@1,302EE@2,4IG4X@91061	-
A6M57_9950	458233.MCCL_0931	2.5e-24	118.2	Staphylococcaceae					Bacteria	1VIFH@1239,2DSY1@1,33HWD@2,4H00B@90964,4IGDY@91061	S	Phage tail assembly chaperone protein, TAC
A6M57_9955	575608.B7T0D7_9CAUD	1.2e-28	133.3	Siphoviridae					Viruses	4QAVQ@10239,4QKPR@10699,4QPGB@28883,4QXUP@35237	S	Phage major tail protein 2
A6M57_9960	1159488.SEQMU2_01830	3.5e-11	74.7	Staphylococcaceae					Bacteria	1U578@1239,2DHS7@1,300R1@2,4H0ZR@90964,4IEYR@91061	-
A6M57_9970	1034809.SLUG_08700	4.2e-15	87.4	Staphylococcaceae					Bacteria	1TYIS@1239,2A27G@1,30QI4@2,4H135@90964,4I7P8@91061	-
A6M57_9975	575608.B7T0D4_9CAUD	9.3e-18	96.3	Siphoviridae					Viruses	4QBCW@10239,4QKNA@10699,4QPS7@28883,4QUN6@35237	S	Phage gp6-like head-tail connector protein
A6M57_9980	1141106.CAIB01000258_gene2316	5.4e-106	391	Staphylococcaceae					Bacteria	1TYH4@1239,2BN5H@1,32GSP@2,4H10G@90964,4I7ME@91061	-
A6M57_9985	984892.SPSE_1077	1.1e-27	130.2	Staphylococcaceae					Bacteria	1VEET@1239,2DNT1@1,32YZX@2,4H057@90964,4HQ00@91061	S	Domain of unknown function (DUF4355)
A6M57_9995	1141106.CAIB01000099_gene775	9.8e-161	573.5	Staphylococcaceae					Bacteria	1U6KJ@1239,4GYNR@90964,4HGZW@91061,COG2369@1,COG2369@2	S	head morphogenesis protein, SPP1 gp7 family
A6M57_10000	984892.SPSE_1074	3.1e-102	379	Staphylococcaceae					Bacteria	1TR67@1239,2DB9U@1,2Z7Z6@2,4GZDI@90964,4HAC8@91061	S	Phage portal protein, SPP1 Gp6-like
A6M57_10005	458233.MCCL_0921	3.1e-149	535	Staphylococcaceae	ps334				Bacteria	1TT2C@1239,4H090@90964,4H9S2@91061,COG1783@1,COG1783@2	S	Phage terminase, large subunit
A6M57_10010	1147044.H9A0M8_9CAUD	4.8e-41	174.1	Siphoviridae					Viruses	4QB6U@10239,4QKMH@10699,4QQ2F@28883,4QUPZ@35237	S	Terminase small subunit
A6M57_10015	1141106.CAIB01000133_gene1114	2.7e-54	218	Bacilli					Bacteria	1VMGI@1239,2E42J@1,32YZ1@2,4HSUA@91061	S	Transcriptional regulator, RinA family
A6M57_10020	279808.SH1779	2.1e-220	771.5	Staphylococcaceae					Bacteria	1TPFZ@1239,4H091@90964,4HAIF@91061,COG0553@1,COG0553@2	L	SNF2 family N-terminal domain
A6M57_10025	279808.SH1780	6.5e-34	149.8	Bacilli					Bacteria	1VAXK@1239,2E38J@1,32Y88@2,4HNXW@91061	S	VRR-NUC domain protein
A6M57_10035	575610.B7T0I3_9CAUD	2.3e-247	861.3	Siphoviridae					Viruses	4QCHV@10239,4QMEA@10699,4QQEZ@28883,4QUW9@35237	S	Virulence-associated protein E
A6M57_10040	215167.Q4ZCN2_9CAUD	4.5e-158	563.9	Viruses					Viruses	4QCHV@10239	S	Virulence-associated protein E
A6M57_10050	1197953.I6SB84_9CAUD	1.6e-40	171.8	Siphoviridae					Viruses	4QAQV@10239,4QKM5@10699,4QPCB@28883,4QUPK@35237	S	sequence-specific DNA binding
A6M57_10070	399185.A1BUA6_9CAUD	2.4e-24	117.9	Siphoviridae					Viruses	4QM17@10699	S	Protein of unknwon function (DUF3310)
A6M57_10080	320836.Q4ZD45_9CAUD	0	1173.7	Siphoviridae		GO:0003674,GO:0003824,GO:0003887,GO:0004518,GO:0004527,GO:0006139,GO:0006259,GO:0006725,GO:0006807,GO:0008150,GO:0008152,GO:0008408,GO:0009058,GO:0009059,GO:0009987,GO:0016740,GO:0016772,GO:0016779,GO:0016787,GO:0016788,GO:0018130,GO:0019438,GO:0034061,GO:0034641,GO:0034645,GO:0034654,GO:0043170,GO:0044237,GO:0044238,GO:0044249,GO:0044260,GO:0044271,GO:0046483,GO:0071704,GO:0071897,GO:0090304,GO:…	-		Viruses	4QAKM@10239,4QKNE@10699,4QPEF@28883,4QUU7@35237	S	DNA polymerase family A
A6M57_10085	320836.Q4ZD46_9CAUD	2.9e-83	314.7	Siphoviridae					Viruses	4QBNJ@10239,4QM09@10699,4QQAU@28883,4QWE0@35237	S	Protein of unknown function (DUF2815)
A6M57_10090	320836.Q4ZD47_9CAUD	1.7e-173	615.5	Siphoviridae					Viruses	4QC5D@10239,4QM4F@10699,4QPVU@28883,4QVY9@35237	S	Protein of unknown function (DUF2800)
A6M57_10110	985762.SAGN_05930	3.1e-45	187.6	Staphylococcaceae					Bacteria	1VDBG@1239,4GZCA@90964,4HKZG@91061,COG4707@1,COG4707@2	S	Domain of unknown function (DUF771)
A6M57_10115	396513.SCA_0467	5.3e-107	394	Firmicutes			ko:K07741		Bacteria	1TPKA@1239,COG3617@1,COG3617@2,COG3645@1,COG3645@2	K	BRO family, N-terminal domain protein
A6M57_10120	985762.SAGN_11387	3.3e-08	63.9	Staphylococcaceae					Bacteria	1TY5M@1239,2DJBN@1,305FW@2,4H06R@90964,4I78V@91061	K	Helix-turn-helix XRE-family like proteins
A6M57_10125	1141106.CAIB01000114_gene881	6.9e-32	143.3	Staphylococcaceae					Bacteria	1UVUJ@1239,4GZVP@90964,4I3YI@91061,COG1974@1,COG1974@2	K	Cro/C1-type HTH DNA-binding domain
A6M57_10130	396513.SCA_0465	1e-38	166.4	Staphylococcaceae					Bacteria	1VHHB@1239,4GZB3@90964,4HP9K@91061,COG2856@1,COG2856@2	E	Pfam:DUF955
A6M57_10135	1141106.CAIB01000104_gene794	8.3e-60	236.9	Staphylococcaceae			ko:K12132,ko:K17592		Bacteria	1V5BM@1239,4GZAC@90964,4HHTC@91061,COG3170@1,COG3170@2	NU	Domain of unknown function (DUF5067)
A6M57_10140	320836.Q4ZD55_9CAUD	3e-75	287.7	Siphoviridae		GO:0006139,GO:0006259,GO:0006725,GO:0006807,GO:0008150,GO:0008152,GO:0009987,GO:0015074,GO:0034641,GO:0043170,GO:0044237,GO:0044238,GO:0044260,GO:0046483,GO:0071704,GO:0090304,GO:1901360	-		Viruses	4QAQE@10239,4QKN9@10699,4QPDM@28883,4QUYF@35237	S	Phage integrase family
A6M57_10145	320836.Q4ZD55_9CAUD	1.3e-72	278.9	Siphoviridae		GO:0006139,GO:0006259,GO:0006725,GO:0006807,GO:0008150,GO:0008152,GO:0009987,GO:0015074,GO:0034641,GO:0043170,GO:0044237,GO:0044238,GO:0044260,GO:0046483,GO:0071704,GO:0090304,GO:1901360	-		Viruses	4QAQE@10239,4QKN9@10699,4QPDM@28883,4QUYF@35237	S	Phage integrase family
A6M57_10150	984892.SPSE_1970	3.4e-169	600.9	Staphylococcaceae	whiA	GO:0005575,GO:0005618,GO:0005623,GO:0005886,GO:0008150,GO:0016020,GO:0030312,GO:0043937,GO:0044464,GO:0050789,GO:0050793,GO:0065007,GO:0071944	ko:K09762		Bacteria	1TP2X@1239,4GXYB@90964,4HB4H@91061,COG1481@1,COG1481@2	K	May be required for sporulation
A6M57_10155	984892.SPSE_1971	3.1e-181	641	Staphylococcaceae	ybhK				Bacteria	1TPNV@1239,4GXWK@90964,4HA0Z@91061,COG0391@1,COG0391@2	S	Required for morphogenesis under gluconeogenic growth conditions
A6M57_10160	984892.SPSE_1972	1.1e-167	595.9	Staphylococcaceae	rapZ	GO:0003674,GO:0003676,GO:0003723,GO:0005488,GO:0005515,GO:0005575,GO:0005623,GO:0005886,GO:0006139,GO:0006396,GO:0006725,GO:0006807,GO:0008150,GO:0008152,GO:0009987,GO:0010467,GO:0016020,GO:0016070,GO:0034641,GO:0042802,GO:0043170,GO:0044237,GO:0044238,GO:0044464,GO:0046483,GO:0071704,GO:0071944,GO:0090304,GO:0097159,GO:1901360,GO:1901363	ko:K06958		Bacteria	1TPS4@1239,4GY35@90964,4H9KM@91061,COG1660@1,COG1660@2	S	Displays ATPase and GTPase activities
A6M57_10165	984892.SPSE_1973	1.3e-173	615.5	Staphylococcaceae	trxB		ko:K00384	ko00450,map00450	Bacteria	1TNZS@1239,4GXGG@90964,4HA4N@91061,COG0492@1,COG0492@2	C	Belongs to the class-II pyridine nucleotide-disulfide oxidoreductase family
A6M57_10170	984892.SPSE_1974	1.9e-272	944.5	Staphylococcaceae					Bacteria	1UNAZ@1239,4GX7F@90964,4HDQ7@91061,COG0457@1,COG0457@2	S	Tetratricopeptide repeat
A6M57_10175	984892.SPSE_1975	1.3e-38	165.6	Staphylococcaceae	yvoF				Bacteria	1V1SM@1239,4GZ4G@90964,4HFTP@91061,COG0110@1,COG0110@2	S	Hexapeptide repeat of succinyl-transferase
A6M57_10180	984892.SPSE_1976	2.2e-159	568.2	Staphylococcaceae	lgt	GO:0003674,GO:0003824,GO:0005575,GO:0005623,GO:0005886,GO:0005887,GO:0006464,GO:0006807,GO:0008150,GO:0008152,GO:0008961,GO:0009058,GO:0009059,GO:0009249,GO:0009898,GO:0009987,GO:0010467,GO:0016020,GO:0016021,GO:0016740,GO:0016757,GO:0018065,GO:0018193,GO:0018205,GO:0019538,GO:0031224,GO:0031226,GO:0034645,GO:0036211,GO:0040007,GO:0042157,GO:0042158,GO:0043170,GO:0043412,GO:0044237,GO:0044238,GO:…	ko:K03438,ko:K13292		Bacteria	1TPAK@1239,4GX0P@90964,4HAT0@91061,COG0682@1,COG0682@2	M	Transfers the N-acyl diglyceride group on what will become the N-terminal cysteine of membrane lipoproteins
A6M57_10185	984892.SPSE_1977	1.9e-10	71.2	Staphylococcaceae	hprK	GO:0005575,GO:0005622,GO:0005623,GO:0005737,GO:0005829,GO:0044424,GO:0044444,GO:0044464	ko:K06023		Bacteria	1TP5Z@1239,4GY69@90964,4HAXR@91061,COG1493@1,COG1493@2	F	Catalyzes the ATP- as well as the pyrophosphate- dependent phosphorylation of a specific serine residue in HPr, a phosphocarrier protein of the phosphoenolpyruvate-dependent sugar phosphotransferase system (PTS). HprK P also catalyzes the pyrophosphate-producing, inorganic phosphate-dependent dephosphorylation (phosphorolysis) of seryl-phosphorylated HPr (P- Ser-HPr). The two antagonistic activit…
